# Supplementary material for: Cell cycle-specific phase separation regulated by protein charge blockiness
Source: Nat Cell Biol. 2022 May 5;24(5):625–32. doi: 10.1038/s41556-022-00903-1 (PMC9106583; doi:10.1038/s41556-022-00903-1)
Supplement: Supplementary file 4 — Supplementary Tables 1-2. Primer and amino acid sequences. [file 41556_2022_903_MOESM4_ESM.xlsx]

## Sheet: Supplementary Table 1
Supplementary Table 1: primer sequences
Ki-67
N-terminal domain	Forward	acaagtactcagatctcgagatgtggccca
	Reverse	ctgagtactctttctcactctttggtgcct
FHA	Forward	aaagaattcacctgcttgtttggaaggggt
	Reverse	aaactcgagctaatacctgaaggaacgatc
CD	Forward	aaagaattctccaaaagaagaagtggtgct
	Reverse	aaactcgagctacgtttttgctacgtttcc
R7	Forward	tgactcgagaaaaaactaccaaagtatcct
	Reverse	ggggcggccgctcatggtgtctggaaaagc
R12	Forward	tgactcgagagaaaactaccaaaatagcct
	Reverse	tccgcggccgctcatggtgtctggaagagt
R16	Forward	tgactcgagacaaaaccactaaaataccct
	Reverse	tccgcggccgctcatggtgtttgagagagc
R8~16	Forward	atgctcgagctaccaaaaaaatactctgca
	Reverse	tccgcggccgctcatggtgtttgagagagc
R14~16	Forward	ttgctcgagacacaaaaattccctgcaaat
	Reverse	tccgcggccgctcatggtgtttgagagagc
LR	Forward	ctaccgcgggcgctgctgatagctttacaa
	Reverse	cgaggatccgcaatatcttcactgtcccta
NPM1
FL	Forward	aagaattccatggaagattcgatggacatg
	Reverse	aaagtcgacttaaagagacttcctccactg
IDR	Forward	aaagaattcggctgcggtagcggtccggttcatattagc
	Reverse	tttctggagctatttggctttaatatcttc

## Sheet: Supplementary Table 2
Supplementary Table 2: amino acid sequences
Constructs for expressing in bacterial cells
WT	KTTKIACKSPQPDPVDTPASTKQRPKRNLRKADVEEEFLALRKRTPSAGKAMDTPKPAVSDEKNINTFVETPVQKLDLLGNLPGSKRQPQTPKEKAEALEDLVGFKELFQTP
Pm9	KTTKIACKSPQPDPVDEPASTKQRPKRNLRKADVEEEFLALRKREPEAGKAMDEPKPAVSDEKNINEFVEEPVQKLDLLGNLPGEKRQPQEPKEKAEALEDLVGFKELFQEP
A9	KTTKIACKSPQPDPVDAPASTKQRPKRNLRKADVEEEFLALRKRAPAAGKAMDAPKPAVSDEKNINAFVEAPVQKLDLLGNLPGAKRQPQAPKEKAEALEDLVGFKELFQAP
CBm-1	KTTKIACKSPQPDPVDTPEEEKERPKRELRKEDVEEEFLALRKRTPSAGKAMDTPKPAVSDEKNINTFVETPVQKLDLLGNLPGSKRQPQTPKEKAEALEDLVGFKELFQTP
CBm-2	KTTKIACKSPQPDPVDTPASTQQQPQQNLQQADVEEEFLALRKRTPSAGKAMDTPKPAVSDEKNINTFVETPVQKLDLLGNLPGSKRQPQTPKEKAEALEDLVGFKELFQTP
CBm-3	KTTKIACKSPQPDPVDTPASTKQRPKRNLRKADVEEEFLALRKRTPSEEKEMDTPKPEVEDEKEIETFVETPVEKLDLLGNLPGSKRQPQTPKEKAEALEDLVGFKELFQTP
CBm-4	KTTKIACKSPQPDPVDTPASTKQRPKRNLRKADVEEEFLALRKRTPSAGKAMDTPKPAVSDEKNINTFVETPVQKLDLLEELPESKREPETPKEKEEELEDLVEFKELFETP
CBm-5	KTTKIACKSPQPDPVDTPASTKQRPEENLRKADVKKEFLALRERTPSAGKAMDTPKPAVSKEKNINTFVETPVQKLDLLGNLPGSERQPQTPKEKAEALEKLVGFKELFQTP
CBm-6	KTTKIACKSPQPDPVKTPASTKQRPKRNLRKAKVKKKFLALEEETPSAGEAMDTPEPAVSDEKNINTFVETPVQKLDLLGNLPGSKRQPQTPKEKAEALEDLVGFKELFQTP
CBm-7	KTTKIACKSPQPKPVKTPASTKQRPKRNLRKAKVKKKFLALRKRTPSAGKAMKTPKPAVSDEENINTFVETPVQELDLLGNLPGSEEQPQTPEEEAEALEDLVGFEELFQTP
CBm-8	KTTKIACKSPQPKPVKTPASTKQRPKRNLREADVEEEFLALEERTPSAGKAMKTPKPAVSKKKNINTFVKTPVQKLKLLGNLPGSKEQPQTPEEEAEALEDLVGFEELFQTP
CBm-9	KTTKIACKSPQPDPVDTPASEKERPKRELRKADVEEEFLALRKRTPSEEKAMDTPKPAVSDEKNINTFVETPVQKLDLLGNLPGSKRQPQTPKEKAEALEDLVGFKELFQTP
CBm-10	KTTKIACKSPQPDPVDTPASTKQRPKRNLRKADVEEEFLALRKRTPSAGKAMDTPKPAVSDEKNINTFVETPVEKLDLLGELPESKREPETPKEKAEALEDLVGFKELFQTP
CBm-11	KTTKIACKSPQPKPVKTPASTKQRPKRNLRKAKVKKKFLALRKRTPSAGEEMETPKPAVSDEENINTFVETPVQELDLLGNLPGSEEQPQTPEEEAEALEDLVGFEELFQTP
CBm-12	KTTKIACKSPQPKPVKTPASTKQRPKRNLREADVEEEFLALEERTPSAEEAMDTPKPAVSKKKNINTFVKTPVQKLKLLGNLPGSKEQPQTPEEEAEALEDLVGFEELFQTP
CBm-13	KTTKIACKSPEPDPVDTPASEKERPKREERKADVEEEFLALRKRTPSEEKAMDTPKPAVSDEKNINTFVETPVQKLDLLGELPGSKRQPETPKEKAEALEDLVGFKELFQTP
CBm-14	KTTKIACKSPQPDPVDTPASTKQRPKRNLRKADVEEEFLALRKRTPSAGKAMDTPKPAVSDEKEIETFVETPVEKLDLLGELPESKREPETPKEKEEELEDLVGFKELFQTP
CBm-15	KTTKIACKSPQPKPVKTPASTKQRPKRNLRKAKVKKKFLALRKRTPSAGKAMDTPKPAVSDEKEIETFVETPVEELDLLGELPESEEEPETPEEEEEELEDLVGFEELFQTP
CBm-16	KTTKIACKSPQPKPVKTPASTKQRPKRNLREADVEEEFLELEERTPSAEEEMDTPKPAVSKKKNINTFVKTPVQKLKLLGNLPESKEEPQTPEEEAEALEDLVGFEELFQTP
R7_WT	KTTKVSYRASQPDLVDTPTSSKPQPKRSLRKADTEEEFLAFRKQTPSAGKAMHTPKPAVGEEKDINTFLGTPVQKLDQPGNLPGSNRRLQTRKEKAQALEELTGFRELFQTP
R7_Pm	KTTKVSYRAEQPDLVDEPTSSKPQPKRSLRKADTEEEFLAFRKQEPSAGKAMHEPKPAVGEEKDINTFLGEPVQKLDQPGNLPGENRRLQTRKEKAQALEELTGFRELFQEP
R16	KTTKIPCKSSPELEDTATSSKRRPRTRAQKVEVKEELLAVGKLTQTSGETTHTDKEPVGEGKGTKAFKQPAKRKLDAEDVIGSRRQPRAPKEKAQPLEDLASFQELSQTP
R14-16	TKIPCKSPPPELTDTATSTKRCPKTRPRKEVKEELSAVERLTQTSGQSTHTHKEPASGDEGIKVLKQRAKKKPNPVEEEPSRRRPRAPKEKAQPLEDLAGFTELSETSGHTQESLTAGKATKIPCESPPLEVVDTTASTKRHLRTRVQKVQVKEEPSAVKFTQTSGETTDADKEPAGEDKGIKALKESAKQTPAPAASVTGSRRRPRAPRESAQAIEDLAGFKDPAAGHTEESMTDDKTTKIPCKSSPELEDTATSSKRRPRTRAQKVEVKEELLAVGKLTQTSGETTHTDKEPVGEGKGTKAFKQPAKRKLDAEDVIGSRRQPRAPKEKAQPLEDLASFQELSQTP
R8-16	TKKILCKSPQSDPADTPTNTKQRPKRSLKKADVEEEFLAFRKLTPSAGKAMHTPKAAVGEEKDINTFVGTPVEKLDLLGNLPGSKRRPQTPKEKAKALEDLAGFKELFQTPGHTEESMTDDKITEVSCKSPQPDPVKTPTSSKQRLKISLGKVGVKEEVLPVGKLTQTSGKTTQTHRETAGDGKSIKAFKESAKQMLDPANYGTGMERWPRTPKEEAQSLEDLAGFKELFQTPDHTEESTTDDKTTKIACKSPPPESMDTPTSTRRRPKTPLGKRDIVEELSALKQLTQTTHTDKVPGDEDKGINVFRETAKQKLDPAASVTGSKRQPRTPKGKAQPLEDLAGLKELFQTPICTDKPTTHEKTTKIACRSPQPDPVGTPTIFKPQSKRSLRKADVEEES…
NPM1_WT	GSGPVHISGQHLVAVEEDAESEDEEEEDVKLLSISGKRSAPGGGSKVPQKKVKLAADEDDDDDDEEDDDEDDDDDDFDDEEAEEKAPVKKSIRDTPAKNAQKSNQNGKDSKPSSTPRSKGQESFKKQEKTPKTPKGPSSVEDIKAK
NPM1_Pm	GSGPVHISGQHLVAVEEDAESEDEEEEDVKLLEIEGKREAPGGGSKVPQKKVKLAADEDDDDDDEEDDDEDDDDDDFDDEEAEEKAPVKKEIRDEPAKNAQKSNQNGKDSKPSEEPREKGQESFKKQEKEPKEPKGPESVEDIKAK
NPM1_CBm	GSGPVHISGQHLVAVEEDAESEDEEEEDVKLLSISEKRSEPEGGSKVPQKKVKLAADEDDDDDDEEDDDEDDDDDDFDDEEAEEKEPVKKSIRDTPEKNEQKSNQNEKDSKPSSTPRSKEEESFKKEEKTPKTPKEPSSVEDIKAK
Constructs for expressing in mammalian cells
WT	KTTKIACKSPQPDPVDTPASTKQRPKRNLRKADVEEEFLALRKRTPSAGKAMDTPKPAVSDEKNINTFVETPVQKLDLLGNLPGSKRQPQTPKEKAEALEDLVGFKELFQTP
Pm9	KTTKIACKSPQPDPVDEPASTKQRPKRNLRKADVEEEFLALRKREPEAGKAMDEPKPAVSDEKNINEFVEEPVQKLDLLGNLPGEKRQPQEPKEKAEALEDLVGFKELFQEP
A9	KTTKIACKSPQPDPVDAPASTKQRPKRNLRKADVEEEFLALRKRAPAAGKAMDAPKPAVSDEKNINAFVEAPVQKLDLLGNLPGAKRQPQAPKEKAEALEDLVGFKELFQAP
CBm-3	KTTKIACKSPQPDPVDAPASTKQRPKRNLRKADVEEEFLALRKRAPAEEKEMDAPKPEVEDEKEIEAFVEAPVEKLDLLGNLPGAKRQPQAPKEKAEALEDLVGFKELFQAP
CBm-7	KTTKIACKSPQPKPVKAPASTKQRPKRNLRKAKVKKKFLALRKRAPAAGKAMKAPKPAVSDEENINAFVEAPVQELDLLGNLPGAEEQPQAPEEEAEALEDLVGFEELFQAP
R7_WT	KTTKVSYRASQPDLVDTPTSSKPQPKRSLRKADTEEEFLAFRKQTPSAGKAMHTPKPAVGEEKDINTFLGTPVQKLDQPGNLPGSNRRLQTRKEKAQALEELTGFRELFQTP
R7_A7	KTTKVSYRAAQPDLVDAPTSSKPQPKRSLRKADTEEEFLAFRKQAPSAGKAMHAPKPAVGEEKDINTFLGAPVQKLDQPGNLPGANRRLQTRKEKAQALEELTGFRELFQAP
NPM1_WT	MEDSMDMDMSPLRPQNYLFGCELKADKDYHFKVDNDENEHQLSLRTVSLGAGAKDELHIVEAEAMNYEGSPIKVTLATLKMSVQPTVSLGGFEITPPVVLRLKCGSGPVHISGQHLVAVEEDAESEDEEEEDVKLLSISGKRSAPGGGSKVPQKKVKLAADEDDDDDDEEDDDEDDDDDDFDDEEAEEKAPVKKSIRDTPAKNAQKSNQNGKDSKPSSTPRSKGQESFKKQEKTPKTPKGPSSVEDIKAKMQASIEKGGSLPKVEAKFINYVKNCFRMTDQEAIQDLWQWRKSL
NPM1_Pm	MEDSMDMDMSPLRPQNYLFGCELKADKDYHFKVDNDENEHQLSLRTVSLGAGAKDELHIVEAEAMNYEGSPIKVTLATLKMSVQPTVSLGGFEITPPVVLRLKCGSGPVHISGQHLVAVEEDAESEDEEEEDVKLLEIEGKREAPGGGSKVPQKKVKLAADEDDDDDDEEDDDEDDDDDDFDDEEAEEKAPVKKEIRDEPAKNAQKSNQNGKDSKPSEEPREKGQESFKKQEKEPKEPKGPESVEDIKAKMQASIEKGGSLPKVEAKFINYVKNCFRMTDQEAIQDLWQWRKSL
NPM1_CBm	MEDSMDMDMSPLRPQNYLFGCELKADKDYHFKVDNDENEHQLSLRTVSLGAGAKDELHIVEAEAMNYEGSPIKVTLATLKMSVQPTVSLGGFEITPPVVLRLKCGSGPVHISGQHLVAVEEDAESEDEEEEDVKLLAIAEKRAEPEGGSKVPQKKVKLAADEDDDDDDEEDDDEDDDDDDFDDEEAEEKEPVKKAIRDAPEKNEQKSNQNEKDSKPSAAPRAKEEESFKKEEKAPKAPKEPASVEDIKAKMQASIEKGGSLPKVEAKFINYVKNCFRMTDQEAIQDLWQWRKSL
