# Supplementary material for: Cell cycle-specific phase separation regulated by protein charge blockiness
Source: Nat Cell Biol. 2022 May 5;24(5):625–32. doi: 10.1038/s41556-022-00903-1 (PMC9106583; doi:10.1038/s41556-022-00903-1)
Supplement: Source Data Fig. 1 — Statistical Source Data [file 41556_2022_903_MOESM5_ESM.xlsx]

## Sheet: Fig1f
	R16
	1st			2nd			3rd
	protein conc. (uM)	OD		protein conc. (uM)	OD		protein conc. (uM)	OD
	0	0		0	0		0	0
	0.7472	0.0142		0.7472	0.0103		0.7472	0.0125
	1.4944	0.0213		1.4944	0.0173		1.4944	0.0009
	3.736	0.0042		3.736	0.0054		3.736	0.0033
	7.472	0.0045		7.472	0.0048		7.472	0.0046
	14.944	0.0212		14.944	0.01		14.944	0.0096
	37.36	0.0376		37.36	0.0259		37.36	0.0305
	74.72	0.0546		74.72	0.0909		74.72	0.101
	R14-16
	1st			2nd			3rd
	protein conc. (uM)	OD		protein conc. (uM)	OD		protein conc. (uM)	OD
	0			0			0
	0.572	0.0032		0.7472	0.0052		0.7472	0.006
	1.144	0.0048		1.4944	0.0146		1.4944	0.0192
	2.86	0.0546		3.736	0.0466		3.736	0.0609
	5.72	0.2213		7.472	0.1029		7.472	0.1591
	11.44	0.542		14.944	0.3665		14.944	0.4724
	28.6	1.2434		37.36	1.3373		37.36	1.4152
	57.2	1.4555		74.72	1.5763		74.72	1.6021
	R8-16
	1st			2nd			3rd
	protein conc. (uM)	OD		protein conc. (uM)	OD		protein conc. (uM)	OD
	0	0		0	0		0	0
	0.02304	0.0708		0.7472	0.0424		0.7472	0.0504
	0.04608	0.1655		1.4944	0.1172		1.4944	0.1366
	0.1152	0.6978		3.736	0.4297		3.736	0.5034
	0.2304	1.1429		7.472	0.9772		7.472	1.0055
	0.4608	1.4068		14.944	1.6351		14.944	1.6367
	1.152	1.4215		37.36	1.7364		37.36	1.7105
	2.304	1.5048		74.72			74.72
	(R12)1
	1st			2nd			3rd
	protein conc. (uM)	OD		protein conc. (uM)	OD		protein conc. (uM)	OD
	0	0		0	0		0	0
	1.2088	-0.0041		1.2088	-0.0119		1.2088	-0.0006
	2.4176	0.013		2.4176	-0.0034		2.4176	-0.0008
	6.044	-0.0005		6.044	-0.0026		6.044	0.0098
	12.088	0.001		12.088	-0.0096		12.088	0.0045
	24.176	0.0023		24.176	0.021		24.176	0.0356
	60.44	0.0784		60.44	0.0468		60.44	0.0786
	120.88	0.1968		120.88	0.2172		120.88	0.215
	(R12)2
	1st			2nd			3rd
	protein conc. (uM)	OD		protein conc. (uM)	OD		protein conc. (uM)	OD
	0	0		0	0		0	0
	0.644	-0.0002		0.7472	0.013		0.7472	0.0101
	1.288	-0.0011		1.4944	0.0277		1.4944	0.0106
	3.22	0.0087		3.736	0.0477		3.736	0.0506
	6.44	0.1316		7.472	0.0742		7.472	0.0979
	12.88	0.5213		14.944	0.2293		14.944	0.2877
	32.2	1.51		37.36	1.1918		37.36	1.2715
	64.4	1.6016		74.72	1.7266		74.72	1.7152
	(R12)4
	1st			2nd			3rd
	protein conc. (uM)	OD		protein conc. (uM)	OD		protein conc. (uM)	OD
	0	0		0	0		0	0
	0.3632	0.0076		0.7472	0.0063		0.7472	0.0116
	0.7264	0.0386		1.4944	0.0317		1.4944	0.0385
	1.816	0.1329		3.736	0.0978		3.736	0.1217
	3.632	0.3847		7.472	0.263		7.472	0.3172
	7.264	0.9803		14.944	0.8073		14.944	0.8745
	18.16	1.4738		37.36	1.3129		37.36	1.3246
	36.32	1.5859		74.72	1.4465		74.72	1.4445
	(R12)8
	1st			2nd			3rd
	protein conc. (uM)	OD		protein conc. (uM)	OD		protein conc. (uM)	OD
	0	0		0	0		0	0
	0.02272	0.0303		0.7472	0.0117		0.7472	0.0015
	0.04544	-0.0026		1.4944	0.0182		1.4944	0.0157
	0.1136	0.0284		3.736	0.0596		3.736	0.076
	0.2272	0.1021		7.472	0.129		7.472	0.1574
	0.4544	0.3085		14.944	0.3349		14.944	0.4032
	1.136	1.0375		37.36	0.9709		37.36	1.0262
	2.272	1.3144		74.72	1.369		74.72	1.3906

## Sheet: Fig.1g
name	repea number	Sturation concentration (uM)
		exp. 1	exp.2	exp. 3	mean	sd
(R12)x1	1	417	282	469	389.333	96.5212
(R12)x2	2	16.7	24.1	22.1	20.9667	3.82797
(R12)x4	4	6.51	8.7	8.06	7.75667	1.12607
(R12)x8	8	0.978	0.982	0.898	0.952667	0.0473849
(R16)x1	1	479	420	387	428.667	46.6083
R14-16	3	17.3	18.1	16	17.1333	1.05987
R8-16	9	0.158	0.192	0.178	0.176	0.017088
