# Supplementary material for: Cell cycle-specific phase separation regulated by protein charge blockiness
Source: Nat Cell Biol. 2022 May 5;24(5):625–32. doi: 10.1038/s41556-022-00903-1 (PMC9106583; doi:10.1038/s41556-022-00903-1)
Supplement: Source Data Fig. 2 — Statistical Source Data [file 41556_2022_903_MOESM6_ESM.xlsx]

## Sheet: Fig. 2c
	construct name	DLC	Sturation concentration (Csat)(uM)
			1st	2nd	3rd	mean	sd
	WT	5.54147	454	448	506	469.333	31.8957
	Pm9	6.17642	285	317	257	286.333	30.0222
	CBm-1	4.35204	666	692	775	711	56.9298
	CBm-2	4.3213	794	762	827	794.333	32.5013
	CBm-3	6.68851	129	116	121	122	6.55744
	CBm-4	8.06776	72	67	78	72.3333	5.50757
	WT
	1st			2nd			3rd
	protein conc. (uM)	OD		protein conc. (uM)	OD		protein conc. (uM)	OD
	0	0		0	0		0	0
	2.7764	0.0046		2.7764	0.00463		2.7764	0.0181
	5.5528	-0.0021		5.5528	-0.000633333		5.5528	0.0059
	13.882	0.0202		13.882	0.03587		13.882	0.0363
	27.764	0.0289		27.764	0.05783		27.764	0.0602
	55.528	0.1235		55.528	0.14283		55.528	0.1174
	138.82	0.3458		138.82	0.31227		138.82	0.32733
	277.64	0.5648		277.64	0.58823		277.64	0.54057
	Pm9
	1st			2nd			3rd
	protein conc. (uM)	OD		protein conc. (uM)	OD		protein conc. (uM)	OD
	0	0		0	0		0	0
	2.7428	0.0063		2.7428	0.00363		2.7428	0.00697
	5.4856	0.0039		5.4856	0.01433		5.4856	0.006
	13.714	0.0183		13.714	0.01357		13.714	0.01323
	27.428	0.0111		27.428	0.0177		27.428	0.0277
	54.856	0.0398		54.856	0.03557		54.856	0.0239
	137.14	0.2573		137.14	0.2029		137.14	0.2329
	274.28	0.7647		274.28	0.6701		274.28	0.8703
	CBm-1
	1st			2nd			3rd
	protein conc. (uM)	OD		protein conc. (uM)	OD		protein conc. (uM)	OD
	0	0		0	0		0	0
	2.5452	0.0157		2.5452	0.0122		2.5452	0.0122
	5.0904	0.0021		5.0904	0.0214		5.0904	0.0214
	12.726	0.0218		12.726	0.03017		12.726	0.02883
	25.452	0.0289		25.452	0.0323		25.452	0.03543
	50.904	0.0388		50.904	0.0332		50.904	0.04033
	127.26	0.1964		127.26	0.18243		127.26	0.1918
	254.52	0.3663		254.52	0.3548		254.52	0.3454
	CBm-2
	1st			2nd			3rd
	protein conc. (uM)	OD		protein conc. (uM)	OD		protein conc. (uM)	OD
	0	0		0	0		0	0
	2.5844	0.0152		2.5844	0.01493		2.5844	0.00697
	5.1688	0.0141		5.1688	0.01643		5.1688	0.006
	12.922	0.0182		12.922	0.03207		12.922	0.01323
	25.844	0.034		25.844	0.05703		25.844	0.0277
	51.688	0.0736		51.688	0.08333		51.688	0.07557
	129.22	0.2158		129.22	0.22507		129.22	0.2191
	258.44	0.3678		258.44	0.3685		258.44	0.3554
	CBm-3
	1st			2nd			3rd
	protein conc. (uM)	OD		protein conc. (uM)	OD		protein conc. (uM)	OD
	0	0		0	0		0	0
	2.6664	0.0016		2.6664	0.0044		2.6664	0.00407
	5.3328	0.0013		5.3328	0.00857		5.3328	0.00257
	13.332	0.0222		13.332	0.02603		13.332	0.01957
	26.664	0.0544		26.664	0.0615		26.664	0.0665
	53.328	0.1528		53.328	0.1712		53.328	0.1612
	133.32	0.9372		133.32	1.031		133.32	1.001
	266.64	1.1753		266.64	1.22233		266.64	1.20453
	CBm-4
	1st			2nd			3rd
	protein conc. (uM)	OD		protein conc. (uM)	OD		protein conc. (uM)	OD
	0	0		0	0		0	0
	2.6	0.0085		2.6	0.01117		2.6	0.01643
	5.2	0.0016		5.2	0.00933		5.2	0.03207
	13	0.0416		13	0.05553		13	0.07703
	26	0.2202		26	0.1945		26	0.18333
	52	0.5524		52	0.5924		52	0.52507
	130	nd		130	nd		130	nd
	260	nd		260	nd		260	nd

## Sheet: Fig.2d
		construct name	DLC	Csat(uM)
				1st	2nd	3rd	mean	sd
		CBm-5	3.86808	710	423	419	517.333	166.866
		CBm-6	11.0145	68.6	73.7	69.4	70.5667	2.74287
		CBm-7	34.9917	22.6	27.1	26.9	25.5333	2.54231
		CBm-8	11.4233	90.7	90.6	87.2	89.5	1.99249
		CBm-9	4.37845	413	558	398	456.333	88.3648
		CBm-10	5.91746	132	123	114	123	9
		CBm-11	30.576	26.1	24.1	24.5	24.9	1.0583
		CBm-12	10.9572	80.2	71.3	67.5	73	6.51844
		CBm-13	3.89227	664	734	949.6	782.533	148.857
		CBm-14	6.68861	156	170	152	159.333	9.45163
		CBm-15	40.9251	32.4	30.2	30.1	30.9	1.3
		CBm-16	11.5917	70.1	66.9	76.8	71.2667	5.05206
		CBm-5
		1st			2nd			3rd
		protein conc. (uM)	OD		protein conc. (uM)	OD		protein conc. (uM)	OD
		0	0		0	0		0	0
		1.6	0.0086		1.6	0.0023		1.6	0.0013
		3.2	0.0018		3.2	0.0039		3.2	0.00156667
		8	0.0055		8	0.0032		8	0.0022
		16	0.0031		16	0.00426667		16	0.00253333
		32	0.0161		32	0.00453333		32	0.0052
		80	0.0033		80	0.0109		80	0.0124667
		160	0.0204		160	0.0856667		160	0.0933333
		CBm-6
		1st			2nd			3rd
		protein conc. (uM)	OD		protein conc. (uM)	OD		protein conc. (uM)	OD
		0	0		0	0		0	0
		1.6	0.0097		1.6	0.0151333		1.6	0.0204667
		3.2	0.0157		3.2	0.0247333		3.2	0.0207333
		8	0.0724		8	0.0514333		8	0.0436833
		16	0.1704		16	0.132633		16	0.215967
		32	0.3872		32	0.351133		32	0.3749
		80	0.8116		80	0.913833		80	0.884
		160	1.1691		160	1.14833		160	1.22973
		CBm-7
		1st			2nd			3rd
		protein conc. (uM)	OD		protein conc. (uM)	OD		protein conc. (uM)	OD
		0	0		0	0		0	0
		1.6	0.0214		1.6	0.0274667		1.6	0.0133333
		3.2	0.0693		3.2	0.0943333		3.2	0.0847
		8	0.2652		8	0.214833		8	0.220167
		16	0.4942		16	0.5148		16	0.4148
		32	0.8871		32	0.8417		32	0.874067
		80	1.6233		80	1.5131		80	1.56377
		160	1.4592		160	1.65397		160	1.61307
		CBm-8
		1st			2nd			3rd
		protein conc. (uM)	OD		protein conc. (uM)	OD		protein conc. (uM)	OD
		0	0		0	0		0	0
		1.6	0.0165		1.6	0.0143667		1.6	0.0351667
		3.2	0.0206		3.2	0.0240333		3.2	0.0214667
		8	0.0577		8	0.0676667		8	0.0680333
		16	0.1059		16	0.1857		16	0.166433
		32	0.2427		32	0.300933		32	0.2464
		80	0.5828		80	0.6147		80	0.7093
		160	1.1712		160	1.20973		160	1.19573
		CBm-9
		1st			2nd			3rd
		protein conc. (uM)	OD		protein conc. (uM)	OD		protein conc. (uM)	OD
		0	0		0	0		0	0
		1.6	-0.0004		1.6	-0.0007		1.6	0.00856667
		3.2	0.0004		3.2	0.0007		3.2	0.00176667
		8	0.0047		8	0.00156667		8	0.0055
		16	0.0095		16	0.0104333		16	0.0102667
		32	0.0037		32	0.0156333		32	0.0160667
		80	0.0138		80	0.0206		80	0.0132333
		160	0.0972		160	0.106933		160	0.1104
		CBm-10
		1st			2nd			3rd
		protein conc. (uM)	OD		protein conc. (uM)	OD		protein conc. (uM)	OD
		0	0		0	0		0	0
		1.6	0.001		1.6	0.0005		1.6	0.00973333
		3.2	-0.0013		3.2	0.00276667		3.2	0.00423333
		8	0.0026		8	0.00736667		8	0.00726667
		16	0.0108		16	0.0475333		16	0.145467
		32	0.0813		32	0.0932		32	0.0911
		80	0.3931		80	0.492267		80	0.508233
		160	0.895		160	0.993733		160	1.06907
		CBm-11
		1st			2nd			3rd
		protein conc. (uM)	OD		protein conc. (uM)	OD		protein conc. (uM)	OD
		0	0		0	0		0	0
		1.6	0.0293		1.6	0.0323333		1.6	0.0211667
		3.2	0.0744		3.2	0.0835667		3.2	0.0695
		8	0.1975		8	0.204867		8	0.2643
		16	0.4557		16	0.439933		16	0.494233
		32	0.9388		32	1.06087		32	0.987167
		80	1.3858		80	1.4157		80	1.4233
		160	1.5947		160	1.5634		160	1.45917
		CBm-12
		1st			2nd			3rd
		protein conc. (uM)	OD		protein conc. (uM)	OD		protein conc. (uM)	OD
		0	0		0	0		0	0
		1.6	-0.003		1.6	0.00792333		1.6	0.00646667
		3.2	0.0017		3.2	0.00613333		3.2	0.00793333
		8	0.0085		8	0.00893333		8	0.0105667
		16	0.0461		16	0.05634		16	0.0459
		32	0.1407		32	0.155133		32	0.163433
		80	0.8243		80	0.913667		80	0.984657
		160	1.6864		160	1.54917		160	1.56503
		CBm-13
		1st			2nd			3rd
		protein conc. (uM)	OD		protein conc. (uM)	OD		protein conc. (uM)	OD
		0	0		0	0		0	0
		1.6	0.0255		1.6	0.0018		1.6	0.0081
		3.2	0.0064		3.2	0.00163333		3.2	0.00586667
		8	0.0036		8	0.00316667		8	0.00633333
		16	0.0092		16	0.0121		16	0.0101667
		32	0.0087		32	0.0139667		32	0.0173333
		80	0.0436		80	0.051		80	0.0810333
		160	0.1325		160	0.145233		160	0.163267
		CBm-14
		1st			2nd			3rd
		protein conc. (uM)	OD		protein conc. (uM)	OD		protein conc. (uM)	OD
		0	0		0	0		0	0
		1.6	-0.0021		1.6	-6.66667e-05		1.6	0.00376667
		3.2	0.0065		3.2	0.00136667		3.2	0.00643333
		8	0.0063		8	0.00756667		8	0.0094
		16	0.0151		16	0.0577667		16	0.0190333
		32	0.0322		32	0.0546		32	0.0366667
		80	0.1314		80	0.1715		80	0.125067
		160	0.7831		160	0.732233		160	0.8685
		CBm-15
		1st			2nd			3rd
		protein conc. (uM)	OD		protein conc. (uM)	OD		protein conc. (uM)	OD
		0	0		0	0		0	0
		1.6	0.0195		1.6	0.0422667		1.6	0.0111667
		3.2	0.0414		3.2	0.0803667		3.2	0.0993333
		8	0.1487		8	0.181633		8	0.1176
		16	0.3503		16	0.3381		16	0.3945
		32	0.7811		32	0.854267		32	0.7924
		80	1.4638		80	1.54583		80	1.52513
		160	1.6781		160	1.68613		160	1.63467
		CBm-16
		1st			2nd			3rd
		protein conc. (uM)	OD		protein conc. (uM)	OD		protein conc. (uM)	OD
		0	0		0	0		0	0
		1.6	0.0057		1.6	0.00736667		1.6	0.00463333
		3.2	0.0119		3.2	0.0186		3.2	0.0026
		8	0.022		8	0.0331333		8	0.0358667
		16	0.0561		16	0.0658333		16	0.0578333
		32	0.1788		32	0.157867		32	0.214833
		80	1.0068		80	1.03363		80	0.9474
		160	1.7275		160	1.646		160	1.14953
