# Supplementary material for: Cell cycle-specific phase separation regulated by protein charge blockiness
Source: Nat Cell Biol. 2022 May 5;24(5):625–32. doi: 10.1038/s41556-022-00903-1 (PMC9106583; doi:10.1038/s41556-022-00903-1)
Supplement: Source Data Fig. 3 — Statistical Source Data [file 41556_2022_903_MOESM7_ESM.xlsx]

## Sheet: Fig. 3b
normalized average intensity ((R12)2-LR) along bead’s contour
	normalized average intensity along bead’s contour
	(WT)2-LR	(Pm9)2-LR	(CBm-3)2-LR
	0.0388848	0.868696	0.271711
	0.180238	1.19758	0.307177
	0.100263	1.25886	0.217437
	0.180782	0.551779	0.273028
	0.153878	0.638489	0.335022
	0.132875	0.51447	0.343411
	0.0386763	0.664623	0.348601
		1.10336	0.68828
		1.1199	1.11485
		1.55668	1.48579
		0.896642	0.895826
		1.40103	0.810057
p-value (v.s. (WT)2-LR)		0.000226263	0.000226263

## Sheet: Fig. 3d
normalized average intensity ((R12)1) along bead’s contour
	normalized average intensity along bead’s contour
	(WT)1	(Pm9)1	(CBm-3)1
	-0.365782	0.618553	0.596193
	-0.803943	-0.313127	-0.0214533
	-1.18568	1.37751	-0.662612
	3.02234	-0.761535	0.201105
	0.982853	0.622486	2.78441
	-1.33746	3.38022	1.54002
	-0.0788099	1.61211	1.24636
	-0.323061	1.60275	3.27505
p-value (v.s. (WT)1)		0.0415615	0.033041

## Sheet: Fig. 3e
FRAP analysis of DNA beads
	normalized ATTO610 signal								normalized ATTO610 signal
	(Pm9)1								(CBm-3)1
	Time (sec)	beads 1	beads 2	beads 3	beads 4	mean	SD		Time (sec)	beads 1	beads 2	beads 3	beads 4	beads 5	mean	SD
	-9	1.21306	0.904089	0.954678	0.988606	1.01511	0.136459		-9	1.20415	1.33554	0.86524	0.975695	1.05527	1.08718	0.185788
	-6	0.89466	1.05802	1.03903	1.04703	1.00968	0.0770774		-6	0.813314	0.66322	0.971515	0.951691	0.914866	0.862921	0.127193
	-3	0.892283	1.03789	1.00629	0.964369	0.975208	0.0629521		-3	0.982534	1.00124	1.16324	1.07261	1.02986	1.0499	0.0718855
	0	0	0	0	0	0	0		0	0	0	0	0	0	0	0
	3	0.0242079	0.0349304	-0.0395491	0.0997402	0.0298323	0.0570337		3	-0.111104	0.245673	0.144221	0.1666	0.108608	0.1108	0.133854
	6	-0.00640233	0.164928	-0.161796	0.0503835	0.0117783	0.135897		6	0.0916008	0.295179	0.179465	0.0711529	-0.113587	0.104762	0.15068
	9	-0.0762891	0.185571	-0.0725071	0.124482	0.0403143	0.134795		9	0.397171	0.327809	0.0618054	0.0138325	0.106918	0.181507	0.170237
	12	0.0941808	0.185012	-0.111372	0.246083	0.103476	0.156238		12	0.200211	0.100073	0.203534	0.269858	0.0630683	0.167349	0.0841101
	15	-0.00497329	0.262994	-0.0403808	0.00343048	0.0552677	0.13978		15	-0.0655844	0.194798	0.266234	0.272038	0.142609	0.162019	0.138039
	18	0.205443	0.0989965	-0.06208	0.240303	0.120666	0.13585		18	0.131921	0.000244314	0.344794	0.215485	0.125706	0.16363	0.12713
	21	-0.0367984	-0.027453	0.0855901	0.119781	0.03528	0.0791671		21	0.271729	0.190805	0.0690635	0.285878	0.156262	0.194747	0.0887751
	24	-0.0208553	-0.0100128	0.042117	0.226405	0.0594136	0.114671		24	0.368508	-0.0479143	0.303193	0.284173	0.208169	0.223226	0.161988
	27	0.0474726	0.0524614	0.0692828	0.0573581	0.0566437	0.00934269		27	0.165235	-0.197002	0.462265	0.307137	0.198142	0.187155	0.244059
	30	0.0327907	0.174164	0.0319808	0.219012	0.114487	0.0965546		30	0.101593	0.342602	0.251465	0.114597	-0.0461455	0.152822	0.149516
	33	0.113443	0.0874841	0.211051	0.102647	0.128656	0.0559525		33	0.32842	0.330892	0.365535	0.24296	0.173113	0.288184	0.0786012
	36	0.174379	0.155461	-0.0387121	0.215443	0.126643	0.113044		36	0.385867	0.339365	0.346967	0.242067	0.0326811	0.269389	0.14253
	39	0.0514866	0.0783752	-0.0222102	0.1969	0.0761379	0.0910467		39	0.449472	0.329204	0.271442	0.14898	0.0836872	0.256557	0.145062
	42	0.4028	0.244475	0.0116372	0.236336	0.223812	0.160871		42	0.229336	0.0245929	0.35539	0.200726	0.0926608	0.180541	0.12787
	45	0.188508	0.139828	0.114551	0.239116	0.170501	0.0550862		45	0.410714	-0.123034	0.26214	0.181935	0.00877933	0.148107	0.209785
	48	0.278038	0.0783331	-0.0706002	0.234893	0.130166	0.158984		48	0.493471	0.058786	0.20489	0.0961033	0.0609909	0.182848	0.183533
	51	0.293675	0.183807	0.0911127	0.311907	0.220126	0.102951		51	0.530291	0.251815	0.431465	0.242644	0.193818	0.330006	0.143789
	54	0.105788	0.335001	0.195942	0.160908	0.19941	0.0977147		54	0.524976	0.580484	0.320572	0.296743	0.101794	0.364914	0.192312
	57	0.208109	0.0136886	0.134152	0.266689	0.15566	0.109082		57	0.594575	0.536864	0.196654	0.309542	0.114064	0.35034	0.209495
	60	0.106806	0.11282	0.222964	0.104592	0.136795	0.0575505		60	0.207489	0.751755	0.281121	0.184107	0.158767	0.316648	0.247482
	63	0.233319	0.205488	0.172055	0.20601	0.204218	0.0250745		63	0.536444	0.547583	0.412148	0.344297	0.0964184	0.387378	0.183721
	66	0.111552	0.306425	0.313708	0.256873	0.24714	0.0938525		66	0.440712	0.237194	0.413734	0.281703	0.138029	0.302274	0.125721
	69	0.29297	0.183229	0.139505	0.307429	0.230783	0.0823301		69	0.271797	0.840809	0.373604	0.0154306	0.1437	0.329068	0.316177
	72	0.282585	0.00749078	0.0994124	0.260823	0.162578	0.131777		72	0.464879	0.692714	0.337778	0.2693	0.140912	0.381117	0.209874
	75	0.167508	0.198675	0.196294	0.243416	0.201473	0.0313449		75	0.760694	0.608381	0.295481	0.340036	0.146421	0.430203	0.248889
	78	0.000967203	0.17691	0.26215	0.235996	0.169006	0.117563		78	0.732213	0.397279	0.390361	0.427557	0.218933	0.433269	0.186062
	81	0.0850286	0.402414	0.104126	0.153751	0.18633	0.146939		81	0.677352	0.362229	0.355742	0.315433	0.297316	0.401614	0.156519
	84	0.0608913	0.228596	-0.0209706	0.269966	0.134621	0.137592		84	1.01068	0.141796	0.324122	0.241566	0.165274	0.376688	0.361537
	87	0.10746	0.275532	0.276395	0.153982	0.203342	0.0859807		87	0.696623	0.441398	0.256768	0.371471	0.244096	0.402071	0.183925
	90	0.255431	0.397368	0.0674382	0.187781	0.227004	0.137637		90	0.706778	0.0974811	0.543264	0.302526	0.110594	0.352129	0.268307
	93	-0.0133033	0.366562	0.121643	0.220336	0.17381	0.160261		93	0.578312	0.306661	0.373395	0.27494	0.255951	0.357852	0.131075
	96	0.0521811	0.344563	0.187197	0.252802	0.209186	0.122968		96	0.61394	0.508049	0.474893	0.372673	0.203871	0.434685	0.155122
	99	0.53018	0.349079	0.111117	0.342573	0.333237	0.171719		99	0.634883	0.740568	0.463673	0.497572	0.021747	0.471689	0.274823
	102	0.249571	0.213763	0.0688949	0.248303	0.195133	0.0857781		102	0.880799	-0.0224048	0.456794	0.235563	0.245682	0.359287	0.337411
	105	0.0775189	0.387343	0.202729	0.283207	0.2377	0.130824		105	0.329347	0.348284	0.440224	0.360449	0.192694	0.3342	0.0896884
	108	0.248653	0.3762	0.196756	0.233698	0.263827	0.0780258		108	0.696806	0.85791	0.446648	0.365079	0.272961	0.527881	0.242663
