# Supplementary material for: Cell cycle-specific phase separation regulated by protein charge blockiness
Source: Nat Cell Biol. 2022 May 5;24(5):625–32. doi: 10.1038/s41556-022-00903-1 (PMC9106583; doi:10.1038/s41556-022-00903-1)
Supplement: Source Data Extended Data Fig. 2 — Statistical Source Data [file 41556_2022_903_MOESM9_ESM.xlsx]

## Sheet: ED. Fig. 2b
FRP analysis of (R12)1 droplet
	normalized ATTO488 signal
	(R12)1
	Time (sec)	Droplet 1	Droplet 2	Droplet 3	Droplet 4	Droplet 5	Droplet 6	Droplet 7	Droplet 8	Droplet 9	Droplet 10	Droplet 11	Droplet 12	Droplet 13	mean	SD
	-30	0.964687	0.99675	1.01044	1.01441	1.01125	1.01248	1.01699	1.02192	1.04353	1.01025	1.02181	1.0121	1.00903	1.0112	0.0175534
	-20	1.00168	0.998469	0.996991	1.00155	0.997129	1.00082	0.999319	0.995681	0.996056	0.997528	0.997972	0.999536	0.999932	0.998665	0.00198914
	-10	1.03364	1.00478	0.99257	0.984043	0.99162	0.986704	0.98369	0.982395	0.960418	0.99222	0.980215	0.988363	0.99104	0.99013	0.0164699
	0	0.00547333	0.0091528	0.0273003	0.0178923	0.0306833	0.0374965	0.0151741	0.0155422	0.0132841	0.0186525	0.0164634	0.0231774	0.0230327	0.0194865	0.00878035
	10	0.152355	0.0926337	0.157525	0.120944	0.13991	0.173511	0.120173	0.11048	0.124893	0.134951	0.109449	0.120314	0.123706	0.129296	0.0219936
	20	0.238974	0.152561	0.235742	0.19347	0.205916	0.247888	0.195428	0.178569	0.195007	0.210855	0.176468	0.18643	0.190409	0.200594	0.0271819
	30	0.304411	0.201178	0.288431	0.248683	0.251372	0.29497	0.252209	0.232163	0.250375	0.266293	0.226568	0.23698	0.241727	0.253489	0.0289603
	40	0.361886	0.240035	0.324279	0.289857	0.281386	0.327084	0.297159	0.275124	0.290096	0.307625	0.26762	0.278007	0.280585	0.293903	0.0308317
	50	0.40596	0.274781	0.352225	0.320283	0.308036	0.343978	0.332451	0.310739	0.321223	0.338826	0.298943	0.309837	0.312899	0.325399	0.0316299
	60	0.44376	0.304289	0.374726	0.344239	0.325396	0.360206	0.365432	0.340507	0.339672	0.366018	0.33017	0.337294	0.338578	0.35156	0.0336396
	70	0.469824	0.330382	0.39431	0.367531	0.342012	0.373552	0.391081	0.36681	0.35717	0.390861	0.354525	0.359382	0.361901	0.373795	0.0344146
	80	0.498265	0.354025	0.411871	0.385958	0.353714	0.378562	0.415476	0.389614	0.3842	0.408814	0.375472	0.375467	0.379799	0.393172	0.0369572
	90	0.522511	0.375175	0.425968	0.400811	0.364203	0.390365	0.436328	0.410047	0.399655	0.425645	0.392352	0.394366	0.393916	0.410103	0.0393205
	100	0.529658	0.394306	0.437008	0.415951	0.374053	0.400557	0.451782	0.430776	0.402579	0.436752	0.408597	0.408656	0.40721	0.422914	0.0381903

## Sheet: ED. Fig. 2c
quantification of droplet of R16, R14~16, R8~16
		signal/droplet				area (mm^2)
		R16	R14~16	R8~16		R16	R14~16	R8~16
		2392.36	217.452	36.3064		1.035	1.035	1.035
		549.617	2127.4	18308.9
		139.818	262.642	17252.5
		173.421	762.048	17076.1
		154.109	112.781	1983.33
		562.749	333.71	2066.76
		206.251	371.175	212.817
		141.749	392.418	305.514
		218.997	157.585	1944.71
		165.31	259.938	221.701
		420.613	1627.61	127.459
		138.659	75.7026	3405.07
		89.6072	98.1044	185.394
		388.169	2482.35	2327.08
		120.12	1035.5	3632.18
		237.15	974.092	4106.87
		247.965	6110.28	112.009
		323.667	1140.17	1260.68
		166.082	1228.24	220.156
		145.225	166.855	17064.4
		578.584	566.225	1262.61
		232.129	1098.85	712.609
		139.046	793.719	7874.62
		118.575	145.225	1943.16
		89.9934	272.684	10459.7
		930.447	2066.76	66.0467
		198.526	1252.18	33791.2
		2622.17	129.776	15384.2
		919.633	1258.36	839.295
		150.247	3076	1251.02
		76.4751	607.552	1303.55
		482.025	229.812	3500.47
		331.778	9348.89	59.8669
		142.522	161.834	46772.5
		89.6072	522.966	28451.4
		106.988	203.934	1429.85
		120.506	858.221	220.542
		225.177	943.966	449.195
		487.819	1145.97	5082.89
		286.589	1642.28	6297.97
		138.273	1367.67	314.784
		840.84	197.368	6088.66
		618.367	9604.58	30071.7
		278.478	181.918	335.641
		174.58	128.231	12334.5
		215.521	99.2632	1313.6
		90.3797	105.443	282.34
		356.884	1344.11	3439.06
		54.8458	2550.33	91.9246
		219.769	1766.65	862.469
		707.202	199.299	407.867
		82.2687	219.383	62.5706
		307.445	2458.79	1504.78
		62.5706	413.275	2670.06
		147.543	1854.33	161.834
		374.265	204.32	7531.25
		502.109	88.8347	400.529
		130.935	118.189	10460.5
		152.95	157.199	261.869
		187.325	246.806	2563.46
		118.189	1169.53	1090.74
		72.2265	1054.82	22732.8
		405.164	3553.39	16362.2
		90.7659	388.942	541.119
		149.86	979.499	917.315
		93.5554	1221.28	203.161
		67.1196	153.336	1228.24
		236.034	491.681	1028.55
		165.138	1757.77	488.205
		581.76	81.4962	222.087
		607.509	2802.16	2733.02
		1016.75	307.832	4632.54
		587.94	79.565	880.236
		146.084	1378.1	935.082
		101.452	148.315	521.035
		69.6945	147.157	1386.59
		62.9997	118.575	57.5495
		112.953	5579.98	1669.32
		77.5909	580.129	299.721
		88.2339	85.7448	207.024
		376.625	217.452	217.452
		288.734	2756.58	234.833
		130.463	592.103	734.238
		582.104	3466.1	238.695
		198.097	1186.91	2469.22
		552.749	636.906	943.579
		124.111	205.865	1284.24
		69.6945	117.416	1906.47
		39.3104	2651.14	5264.04
		44.117	142.136	190.029
		2840.65	4292.26	103.512
		136.986	895.3	1296.99
		1599.71	348.773	604.462
		139.217	166.082	173.421
		63.343	168.4	719.561
		62.4847	1614.86	66.4329
		615.921	103.898	952.463
		61.4548	446.105	126.686
		159.988	580.902	1041.68
		153.294	843.157	104.284
		254.745	568.929	818.052
		1640.74	436.835	604.462
		262.127	221.701	772.476
		270.538	1257.2	12681.4
		236.721	670.123	320.191
		76.7326	859.379	1787.9
		239.639	192.347	145.225
		1801.59	505.972	979.5
		106.43	139.818	687.504
		205.135	209.341	286.202
		95.4437	145.225	89.9934
		165.31	7052.32	735.397
		155.868	2956.65	699.863
		51.1551	70.2953	85.7448
		260.582	556.955	41884.7
		106.43	327.916	1167.98
		198.784	377.354	616.436
		475.845	228.653	2333.26
		80.3375	686.731	125.527
		1802.44	343.752	9888.89
		54.245	872.125	355.339
		1933.94	377.354	61.0256
		234.661	389.714	78.7925
		24.5476	4354.45	86.9035
		250.969	118.961	62.9568
		35.5339	3658.45	10191.3
		26.0925	504.813	11565.5
			562.749	54142.1
			837.75	2265.29
			141.749	351.477
			198.526	16664.6
			385.079	3585.45
			598.669	820.369
			311.308	1809.14
			67.2054	1501.69
			309.763	407.095
			205.865	227.108
			1968.65	269.98
			2259.11	1309.35
			331.006	915.77
			377.354	113.168
			150.633	271.525
			552.32	3828
			246.034	19965.8
			156.813	446.877
			672.827	88.0623
			1335.61	488.977
			154.495	202.389
			1316.3	109.305
			2758.51	95.787
			259.552	894.913
			4988.65	373.878
			108.533	1824.97
			2458.79	1049.79
			3229.72	521.421
			582.833	1301.62
			136.342	136.342
			551.548	320.191
			531.85	705.657
			69.5228	453.83
			1820.73	151.792
			63.7293	698.704
			167.241	317.101
			495.543	3042.78
			465.417	118.575
			1778.24	1263.77
			332.937	897.617
			79.9513	3382.67
			126.686	2251.38
			763.592	2425.57
			1820.73	1724.94
			29658.1	2225.12
			2505.53	135.956
			2758.9	66047.5
			549.617	920.405
			3474.6	4497.74
			1409.77	368.857
			83.0412	199.299
			393.576	467.734
			2174.91	119.734
			67.5916	5501.57
			189.643	3469.96
			359.201	196.595
			119.348	166648
			2986.01	447.264
			1774.76	1359.17
			775.952	25915.4
			202.775	876.76
			123.982	1493.97
			976.41	987.61
			331.392	2499.73
			1300.08	2863.18
			1282.31	288.134
			183.463	362.677
			728.059	1429.47
			367.312	595.193
			8561.74	125.914
			1271.11	49.0522
			156.04	724.196
			139.432	341.048
			678.62	97.7182
			484.342	862.856
			178.056	4850.76
			107.374	1881.75
			44664.6	169.172
			6735.99	56.0045
			1936.98	6525.1
			518.552	811.872
			806.079	95.787
			303.969	1120.48
			1935.82	599.828
			50697.2	1552.29
			470.052	930.834
			13288.1	1497.06
			873.284	719.175
			137.114	202.389
			269.208	3760.41
			1252.18	1443.76
			3871.65	71.0678
			3705.57	13605.2
			240.626	1394.32
			88.0623	7390.66
			53.6871	3230.88
			1330.59	221.701
			874.829	80.7237
			1708.33	1615.25
			492.067	2178
			1064.86	1250.25
			172.262	540.347
			92.6971	70.2953
			251.827	3220.07
			113.168	40.9412
			434.518	747.37
			1044.77	131.321
			1203.13	294.7
			291.223	546.913
			130.162	194.664
			491.295	129.003
			1123.95	260.324
			112.781	601.373
			109.692	4771.2
			160.675	139.818
			555.41	5699.33
			588.627	661.239
			3478.07	138.273
			450.353	286.202
			123.982	634.589
			579.743	436.835
			156.426	1346.04
			670.123	337.572
			246.034	290.065
			865.559	7736.73
			857.835	293.541
			1846.22	874.829
			1188.07	520.263
			1724.17	137.114
			180.373	4791.28
			167.241	670.895
			310.922	467.734
			2020.8	74.9302
			482.025	146.77
			1823.82	920.405
			978.727	48304.9
			98.1044	2578.52
			266.118	191.574
			230.198	397.053
			136.342	273.456
			222.087	9106.33
			765.137	79.565
			1464.61	391.259
			145.612	505.199
			563.521	203.547
			1237.89	1099.23
			2234.39	740.804
			2076.42	384.307
			1552.29	281.567
			262.256	2105.38
			1501.31	78.7925
			855.131	2105
			2446.05	416.751
			355.725	881.781
			2205.81	3999.49
			634.975	308.99
			4053.95	19231.2
			501.723	337.958
			3043.94	249.896
			245.647	3933.83
			1425.99	6539.4
			845.861	256.848
			1629.54	188.098
			1030.87	638.451
			1016.19	437.221
			3325.9	6289.11
			2323.99	4952.34
			326.757	624.933
			3489.66	377.741
			459.623	547.685
			104.67	133.252
			16879.4	378.513
			115.871	96.9457
			122.824	1074.9
			198.913	368.471
			551.934	129.39
			228.267	282.726
			174.966	105.829
			378.513	741.963
			2037.41	303.197
			60.2531	193.891
			2313.18	1285.79
			3081.02	745.439
			142.522	673.213
			1111.98	94.6283
			503.268	136.342
			429.11	375.037
			521.421	316.715
			321.35	5547.92
			670.895	568.542
			123.596	81.8825
			1643.06	277.705
			137.114	5133.49
			1574.31	443.015
			247.579	3139.34
			53.6871	555.796
			249.123	434.131
			450.353	57.9357
			53.6871	104.284
			541.892	106.988
			641.928	774.793
			2121.22	203.934
			25905.4	112.781
			2684.74	1323.25
			2779.37	3806.38
			4152.44	915.77
			751.233	132399
			2210.83	196.209
			56.3907	1454.96
			452.671	642.7
			2104.61	3491.21
			597.124	449.581
			194.664	2571.57
			680.938	160.675
			834.66	383.921
			516.4	2337.13
			6256.67	2061.74
			762.434	265.732
			1087.65	78.7925
			244.875	334.096
			82.2687	419.454
			12465.1	358.043
			1308.96	65.2742
			151.405	92.3109
			147.929	2458.79
			2127.01	69.9091
			53.6871	818.825
			240.626	141.363
			282.726	690.207
			85.3586	15695.2
			3941.56	4448.3
			115.099	3789.77
			625.319	3724.88
			103.126	429.883
			4168.28	114.713
			173.035	4152.83
			120.892	785.994
			477.004	135.183
			804.534	87.676
			1573.92	7631.29
			769.386	271.912
			67.5916	2325.15
			281.181	3890.19
			9871.08	1831.54
			708.747	116.644
			365.767	135.956
			725.741	818.438
			167.241	71.8403
			127.459	441.084
			1047.86	107.374
			203.161	78.0201
			134.411	472.369
			2823.4	641.541
			79.565	1142.49
			117.803	292.768
			6070.12	73.3852
			2373.05	1359.94
			183.077	34141.9
			387.01	1596.32
			234.833	1541.09
			78.0201	3209.64
			1441.83	1696.74
			133.638	721.493
			96.5595	950.145
			856.676	125.141
			205.865	84.9724
			1008.08	105.443
			991.859	1656.19
			1991.06	174.58
			1376.17	9272.42
			1986.81	4454.48
			145.225	288.134
			88.0623	5055.86
			335.641	959.029
			2295.41	276.16
			212.431	158.744
			517.559	402.074
			1094.6	925.04
			108.147	6814.4
			236.764	587.468
			460.782	1246
			140.204	1862.44
			284.271	3348.68
			172.648	656.218
			860.152	1031.64
			51.3697	1295.44
			1661.98	1436.03
			125.527	115.099
			125.527	809.941
			991.859	350.318
			1497.44	6542.1
			2526.77	2687.06
			2263.74	524.511
			1787.12	141.749
			220.928	4272.95
			1657.35	3950.44
			852.041	987.224
			2670.45	2341.76
			396.28	259.166
			2636.85	145.225
			732.693	117.03
			4716.74	61.7981
			524.511	1343.72
			3355.25	1797.17
			324.44	100.808
			1529.5	1758.93
			1736.91	13676.3
			622.229	272.684
			1049.79	88.0623
			1007.31	594.42
			3315.08	16399.7
			2463.04	5949.61
			296.245	5196.45
			98.1044	913.453
			285.044	983.362
			3786.68	2649.59
			458.464	173.807
			137.114	2326.31
			639.996	1319.39
			205.479	947.442
			14559.6	71.8403
			96.5595	57.5495
			98.4907	2990.64
			215.521	252.6
			515.241	343.366
			179.214	2469.99
			181.532	743.508
			395.508	208.955
			2359.53	51.7559
			2373.82	9457.42
			92.3109	5685.81
			2914.94	106.602
			1203.13	73.7715
			477.004	149.474
			385.852	315.556
			486.66	388.169
			734.238	2210.83
			679.006	63.7293
			109.305	390.1
			1684.77	498.247
			1365.35	3383.83
			232.901	837.364
			244.875	1282.31
			406.709	572.405
			533.008	200722
			164.537	794.878
			586.695	159.516
			2242.88	1050.95
			24598.7	3141.66
			2797.91	670.123
			2919.96	5026.5
			4542.93	241.399
			450.353	381.989
			2090.71	1855.87
			514.083	305.9
			471.597	263.414
			208.182	4138.54
			278.478	133.638
			103.126	12262.3
			831.957	789.857
			714.154	278.478
			1573.53	761.661
			2111.18	8053.83
			74.1577	1275.36
			2692.08	114.326
			482.025	440.311
			763.979	1143.65
			94.6283	570.473
			3251.74	2606.72
			2014.23	13976.8
			924.267	14724.9
			627.637	378.513
			579.743	288.52
			358.043	1856.65
			1912.65	564.68
			287.747	609.87
			209.727	83.4274
			49.0522	22020.6
			86.1311	102.353
			1490.88	246.806
			358.815	423.317
			1035.5	1413.24
			135.183	224.018
			1655.8	1278.83
			10088.5	1520.62
			868.263	404.005
			3403.14	512.538
			283.499	548.844
			1090.74	70.2953
			78.7925	10127.5
			825.777	309.763
			215.907	137.114
			296.631	2088
			88.0623	2391.2
			169.945	201.616
			152.178	10755.2
			100.422	225.949
			274.615	84.5861
			2657.32	3831.09
			543.437	31274.7
			1337.54	292.382
			202.389	667.805
			260.711	135.183
			3405.85	121.279
			707.588	1631.47
			592.103	82.6549
			198.913	1264.93
			285.43	728.445
			5601.61	341.434
			293.927	52.5284
			465.417	10908.5
			74.9302	8140.35
			132.093	214.362
			174.966	416.365
			190.029	2437.55
			105.829	335.255
			327.53	3093.77
			1285.79	1579.33
			886.802	635.748
			497.475	314.011
			189.643	582.833
			1731.89	778.27
			510.607	239.854
			556.183	1186.91
			629.954	1276.52
			682.096	166.469
			477.004	698.318
			401.687	975.637
			164.151	418.682
			176.125	18406.6
			2212.37	67.2054
			121.279	1655.03
			187.712	240.24
			81.8825	726.9
			568.542	113.554
			740.418	1167.6
			1178.03	1631.47
			1716.44	118.961
			874.829	76.8614
			423.317	1424.83
			57.9357	2368.41
			1028.94	140.591
			379.672	458.851
			211.272	168.4
			2263.35	1274.59
			2025.82	469.279
			222.859	113.168
			3706.34	285.816
			113.554	166.469
			726.9	137.501
			292.382	58.3219
			103.126	123.21
			58.3219	1424.83
			651.197	9745.94
			638.838	486.66
			103.898	368.471
			147.929	79.1788
			358.429	1277.68
			101.967	1511.35
			214.748	320.964
			3001.07	4122.7
			4741.46	102.353
			263.028	87.2898
			1008.08	454.602
			115.871	123.21
			151.405	73.7715
			594.034	256.848
			405.164	200.458
			3855.81	303.583
			234.833	404.005
			1738.07	880.623
			1181.89	4351.74
			930.061	2987.55
			536.098	98.1044
			4608.98	29311.2
			385.465	502.496
			217.838	6118.78
			91.9246	11148.8
			154.881	1011.56
			72.2265	5967.76
			78.7925	9151.88
			2816.06	1071.81
			3448.72	967.912
			1761.63	2623.71
			5820.22	198.526
			2759.28	230.198
			801.444	1989.51
			2158.3	489.75
			3289.59	212.045
			974.478	208.955
			2266.06	170.331
			90.3797	1154.47
			171.49	11162.3
			207.41	124.369
			422.158	388.942
			59.8669	78.7925
			2044.74	1967.5
			443.787	1123.95
			99.2632	3882.85
			1871.32	3388.08
			348.773	201.23
			2355.28	322.122
			275.388	833.888
			149.86	2394.68
			420.227	1083.78
			87.676	233.674
			111.408	2914.17
			102.825	4718.28
			94.5854	237.923
			177.326	78.0201
			39.4821	14553.8
			27.6375	1004.99
			124.454	3021.15
			92.0105	3732.99
			1061.73	422.931
			37.7655	2442.96
			11912.1	1348.36
			72.7844	62.9568
			53.215	19173.2
			278.95	3386.15
			820.713	1858.58
			1536.03	73825.4
			6521.24	26092.3
			46.8635	444.946
			43.087	11905.8
			66.7763	157.971
			602.36	14947.4
			1006.97	458.078
			161.877	5177.91
			74.501	1622.2
			136.127	129.003
			4950.2	9005.52
			871.696	387.783
			111.752	795.264
			1015.55	14758.2
			161.018	4122.32
			29.1824	197.754
			2094.1	4423.58
			648.193	94.6283
			1080.44	297.403
			31.5857	8200.22
			1118.37	247.579
			43.4303	3141.27
			170.116	135.956
			93.0404	786.381
			191.059	384.693
			97.5036	84.9724
			412.502	65.2742
			56.1333	1344.49
			1301.19	4596.62
			36.0489	78.7925
			44.4603	67.9779
			1677.47	12297
			62.9997	1688.25
			70.8961	86.9035
			62.6564	2534.88
			248.394	3620.21
			1194.08	119.734
			35.7056	3799.81
			274.486	881.009
			556.698	85.3586
			1115.28	3738.4
			264.873	122.051
			52.7	3130.07
			65.7463	554.638
			8169.71	487.432
			163.078	11485.6
			279.121	82.6549
			36.3922	830.025
			502.624	578.971
			4751.41	17446.8
			180.244	2267.6
			47.3785	98.1044
			97.332	79.565
			260.239	63.343
			183.506	1654.64
			12399.6	373.492
			36.5639	3362.59
			54.4166	59.0944
			42.9153	264.187
			887.661	72.6127
			43.602	3260.23
			408.897	118.961
			27.1225	298.948
			45.1469	325.985
			899.162	994.177
			3741.36	10525.4
			340.061	6191.78
			119.648	509.062
			325.47	416.365
			65.7463	2833.06
			74.6727	393.19
			94.5854	561.204
			182.819	626.478
			2608.05	1180.73
			29.5257	8201.76
			194.836	4565.72
			127.888	340.276
			1781.67	500.178
			41.542	453.443
			9766.5	85.7448
			26.7792	59.0944
			483.227	558.114
			269.165	36.3064
			34.6756	483.184
			848.694	3815.26
			589.142	105.057
			24.5476	2728.39
			4626.44	147.929
			29.3541	212.817
			89.9505	53.215
			746.898	276.031
			789.47	120296
			391.903	69.1795
			67.6346	255.432
			856.247	112.438
			898.475	117.931
			81.5391	548.458
			301.781	3553.39
			95.272	36.0489
			113.811	4053.1
			1493.63	30.2124
			42.2287	1329.17
			32.7873	3147.93
			104.198	503.826
			163.25	7658.67
			531.635	474.3
			69.6945	608.711
			63.343	27.8091
			566.139	515.671
			142.994	7115.88
			42.572	212.345
			97.6753	93.5554
			42.7437	656.261
			50.1251	293.198
			768.528	1951.1
			3867.53	33.9889
			3113.25	39.9971
			875.644	1653.44
			206.68	138.187
			34.6756	154.495
			304.527	39.9971
			116.558	16778.9
			133.038	139.046
			286.674	260.239
			90.4655	307.617
			1150.99	132.351
			2709.16	13931.9
			54.0733	46.8635
			327.186	53.0433
			31.0707	612.316
			1254.5	2445.32
			925.941	1271.5
			5894.33	684.242
			738.659	633.43
			93.7271	23.1743
			779.514	34.5039
			42.9153	1046.79
			28.8391	311.05
			2211.86	1295.36
			707.073	1545.47
			2656.63	286783
			8396.64	3077.72
			20.4277	3709.43
			312.595	490.436
			304.012	301.609
			2197.95	61.4548
			84.114	101.452
			40.5121	3132.99
			125.999	150.547
			602.36	16968.7
			48.2368	201.53
			129.089	80719.3
			87.0323	63.5147
			3851.22	799.77
			473.442	36958.5
			3650.89	1722.79
			220.928	116.73
			2904.85	1662.71
			29.0108	3001.84
			1923.29	1022.59
			999.584	119.648
			46.6919	131.149
			26.0925	90.9805
			30.3841	91.6671
			32.6157	1418.61
			1369.86	58.0215
			771.618	1485.56
			122.738	86.689
			5858.46	71.7544
			81.5391	383.835
			603.561	2363.6
			1150.47	81.5391
			44.2886	432.243
			200.672	2496.64
			58.1932	112.438
			28.4958	428.467
			1358.7	154.839
			98.5336	86.174
			212.517	69.5228
			36.3922	131.664
			78.4492	37.7655
			155.353	80.8525
			32.7873	1106.36
			484.085	67.2912
			143.852	135.784
			59.5665	83.0841
			3877.66	132.351
			246.849	3396.66
			120.335	196.724
			81.8825	201.702
			70.3811	1074.94
			67.4629	30.3841
			1335.35	273.628
			83.2557	42.057
			124.454	1496.54
			424.003	4143.22
			32.2723	182.133
			1072.71	1500.49
			238.609	120.163
			43.2587	2821.77
			52.7	390.53
			4840.33	396.709
			147.457	2662.12
			69.3512	26.2642
			48.9235	467.262
			251.827	900.02
			34.3323	123.424
			43.7736	21.1143
			1099.83	46.8635
			7898.65	47.3785
			115.356	411.129
			826.721	30.0407
			186.596	3322.68
			73.986	954.437
			33.3023	140.076
			39.1388	167.198
			134.754	646.648
			1725.02	834.617
			163.593	1051.08
			299.034	508.461
			219.898	212.345
			942.077	101.28
			44.9753	65.9179
			39.9971	51.4984
			17687.3	6168.82
			22.1443	101.624
			5553.42	60.0815
			281.525	1465.13
			49.6101	364.437
			101.624	217.152
			3765.22	62.9997
			36.3922	216.293
			41.7137	53.73
			34.6756	252.685
			907.745	16723.2
			111.408	485.458
			253.372	109127
			81.5391	187.626
			117.76	48.5802
			51.8417	89.6072
			154.839	2127.23
			87.3756	2634.14
			361.69	7179.05
			592.403	264.187
			224.533	4403.28
			244.446	110.55
			46.8635	31.0707
			1850.85	36.3922
			169.945	30.899
			42.9153	997.524
			290.108	167.37
			4077.13	3151.19
			92.5255	3002.87
			1392.34	136.814
			73.6427	44.6319
			269.852	1496.03
			916.328	87.3756
			99.0486	191.574
			120.335	384.178
			27.4658	2937.98
			79.4792	2071.09
			39.9971	2852.15
			33.6456	32.1007
			109.863	528.202
			2910.35	1806.22
			67.2912	1584.26
			130.291	6031.49
			1217.59	160.675
			54300.9	1716.1
			96.1303	3111.02
			78.9642	76.2176
			419.369	192.604
			51.1551	298.519
			39.4821	82.9124
			304.356	1306.51
			297.661	599.956
			1355.61	74.1577
			32.959	26.6075
			826.378	66.0896
			33.3023	325.47
			5029.51	210.8
			111.58	224.19
			152.95	2198.47
			752.22	239816
			1066.88	66.9479
			147.629	5694.52
			37.0788	97.332
			95.787	54.9316
			2814.04	7358.09
			83.7707	23171.4
			43.9453	48.5802
			298.862	1911.28
			165.31	1609.5
			42.9153	1173.65
			918.216	1975.14
			245.304	7659.01
			768.356	33.1306
			77.9342	129.604
			30.0407	257.149
			39.3104	2347.98
			236.206	48.4085
			969.028	22.831
			18.8827	1979.77
			5261.76	2332.19
			93.8987	224.361
			30.3841	371.475
			103.168	73.1277
			2545.22	1580.14
			91.1522	2424.72
			74.8443	146.427
			79.8225	103.855
			254.917	261.612
			7944.14	1353.89
			222.645	46.3486
			55.2749	186.939
			26.6075	15143.8
			17620.9	113.125
			354.137	2365.84
			226.25	639.953
			123.081	44.4603
			1478.86	1413.29
			523.052	128.746
			24.2042	374.222
			1590.1	224.361
			97.5036	117.073
			438.766	1710.78
			98.7053	102.825
			619.011	654.888
			74.6727	5195.33
			123.596	1060.87
			444.431	7637.21
			56.4766	197.239
			90.6372	170.116
			8786.83	3337.95
			75.531	48.2368
			10269.6	533.008
			242.214	336.628
			324.097	26.7792
			28.8391	285.816
			32.1007	31.414
			108.833	36.2205
			87.8906	1504.61
			235.519	2340.6
			5675.47	474.3
			210.113	261.269
			46.3486	279.636
			45.1469	29.8691
			438.938	1197.34
			21.286	146.942
			70.0378	248.394
			75.531	70.0378
			145.569	1552.33
			6739.77	125.313
			82.5691	7108.15
			45.4903	328.903
			331.135	4909.17
			3363.7	28.3241
			506.744	103.34
			1752.32	1806.22
			64.888	2634.49
			552.234	1217.77
			65.5746	265.732
			187.283	659.866
			47.3785	1236.48
			47.5502	318.603
			408.726	342.636
			535.583	985.508
			34.5039	131.149
			135.269	2576.29
			13216.2	562.019
			468.464	36.2205
			35.0189	559.788
			75.531	928.688
			31.0707	28.3241
			210.972	47.5502
			57.1632	431.213
			94.2421	1025.68
			207.539	21199
			103.683	401.516
			3322.5	4110.09
			32.6157	33.474
			690.422	3702.39
			2457.16	9590.37
			689.907	2250.14
			297.317	4148.2
			67.2912	65.5746
			34.6756	1984.92
			59.5665	393.104
			45.8336	108.318
			2550.2	6536.69
			1597.14	5234.47
			36.9072	47.7218
			1333.98	1131.08
			789.814	121.021
			78.2776	58.8798
			151.92	1780.13
			94.0704	69.6945
			62.3131	866.89
			82.0541	83.5991
			34.5039	341.091
			786.724	381.431
			79.9942	36.5639
			30546.8	167.885
			240.669	242.557
			772.476	1079.92
			320.835	1032.71
			1409.68	24.2042
			62.4847	41.7137
			90.1222	65.5746
			189.342	3015.57
			70.2095	4836.04
			40.6837	86.3456
			38.4521	519.962
			102.482	590.687
			41.542	1492.94
			118.275	242.042
			1387.71	24.7192
			192.947	57.8499
			75.8743	66.0896
			111.58	1114.6
			462.456	959.243
			29.1824	76.3893
			101.28	41.542
			830.497	374.222
			33.9889	402.031
			29.3541	203.934
			785.351	7920.45
			763.378	54.9316
			783.806	658.664
			112.953	298.519
			170.803	52.5284
			100.937	1132.45
			3027.25	335.255
			56.1333	2527.54
			10341.6	142.136
			28.4958	1237.68
			31.7573	1931.02
			94.757	282.211
			382.461	418.51
			17.1661	963.363
			205.479	107.117
			71.9261	79.9942
			105.057	627.937
			514.812	147.457
			159.988	382.805
			440.998	575.58
			81.7108	6545.27
			516.357	74.3294
			83.7707	10845.9
			6086.25	648.021
			107.803	73.471
			23.8609	261.784
			5931.93	69.0079
			73.1277	26598.1
			117.76	209.255
			29.3541	991.172
			256.805	22651.2
			100.765	5579.68
			245.476	881.138
			99.7352	497.646
			485.115	3319.41
			13921.9	1949.04
			6327.26	36.7355
			31.0707	20491.2
			44.8036	337.486
			48.7518	3100.03
			33.474	21.9726
			109.692	144.539
			26.4358	1160.09
			656.948	33.3023
			133.724	3082.18
			10351.9	46.0052
			351.047	128.231
			215.607	244.102
			39.3104	2946.05
			2029.21	758.915
			25.9209	1967.07
			112.095	944.824
			456.104	46331.2
			510.349	1937.2
			37.4222	4666.44
			2223.19	67503.8
			33.9889	116.215
			39.8254	95.4437
			23.6893	10378.5
			92.0105	416.279
			29.0108	2827.26
			153.809	131.493
			60.0815	106.773
			913.067	3854.31
			109.005	416.794
			14894.7	2214.09
			30.2124	2541.45
			70.7245	309.334
			93.8987	64.373
			441.341	216.808
			95.787	188191
			289.421	274.315
			108.662	51.8417
			3618.45	303.497
			356.541	144.196
			70.7245	223.16
			88.4056	1702.71
			26.6075	787.925
			705.528	1526.07
			1573.45	16154.7
			264.873	220.585
			32475.2	38.4521
			126.171	763.206
			153.809	523.052
			242.042	738.487
			104.198	2747.78
			97.332	1695.16
			1075.29	242.042
			20.0844	2125.51
			6246.41	1161.29
			118.79	4450.83
			70.8961	20000.2
			21.9726	11243
			30.2124	5850.9
			34.6756	323.582
			776.767	144.882
			73.986	297.832
			311.909	97.847
			1743.05	83.4274
			1186.87	427.608
			19.0544	3794.23
			80.6808	278.95
			53.73	874.271
			358.257	1848.45
			403.232	513.267
			147.972	207.024
			77.2476	223.503
			139.732	194.149
			24.7192	81.7108
			29.8691	43.602
			12054.4	28.6674
			22.4876	82.7408
			26736.4	2494.07
			1573.96	235.348
			490.608	785.522
			32.7873	261.784
			26.2642	40.1687
			98.0186	1095.71
			505.028	501.766
			377.312	830.326
			131.664	171.146
			76.9043	88.7489
			155.525	54.4166
			3436.66	469.322
			189.857	2075.39
			1180.69	946.197
			163.765	126.514
			31.0707	70.8961
			143.681	125.656
			130.291	465.546
			170.46	3282.34
			48.7518	112.781
			71.7544	1713.52
			58.8798	1507.01
			616.951	689.907
			33.3023	2409.44
			2947.25	2553.81
			95.787	1617.39
			47.0352	1853.08
			25.7492	20869.9
			61.7981	5266.23
			321.865	124.283
			53.215	202.217
			97.847	281.525
				853.328
				6053.98
				203.247
				325.47
				87.5473
				1364.36
				184.021
				545.54
				34.1606
				201.187
				259.037
				868.606
				5833.57
				2738
				4154.2
				465.889
				3451.77
				180.244
				1756.61
				23.0026
				226.936
				87.5473
				960.788
				1975.65
				2095.81
				175.781
				44.2886
				83.5991
				67.6346
				2972.49
				1651.9
				6159.04
				9721.01
				3294.35
				7820.89
				10073.6
				126953
				1946.81
				160.847
				1205.06
				7355.34
				10786.5
				2372.36
				75.3593
				1715.58
				125.313
				100.422
				427.437
				24129.2
				405.979
				119.476
				364.609
				42.2287
				314.484
				2521.02
				1601.43
				134.067
				1949.9
				963.707
				159.988
				68.8362
				40.5121

## Sheet: ED. Fig. 2d
quantification of droplet of (R12)1, 2, 4
		signal/droplet				area (mm^2)
		(R12)1	(R12)2	(R12)4		(R12)1	(R12)2	(R12)4
		2149.22	142.908	972.161		1.0125	1.0125	1.215
		3417.28	7951.87	131.321
		4088.14	1356.78	2375.75
		1653.55	1107.34	738.487
		646.446	517.8	151.405
		3679.18	3218.91	120.506
		2119.9	49362.9	1223.22
		10859.2	432.2	208.955
		429.497	577.426	758.185
		19456.3	3265.5	106.215
		792.947	1038.59	1164.12
		1650.53	2864.73	175.738
		4226.82	252.213	952.077
		217.066	865.497	253.758
		2129.63	471.039	12750.1
		3831.31	679.296	1234.42
		122.437	5717.71	3455.67
		829.662	2381.82	633.43
		1934.38	929.675	187.712
		816.291	1133.61	81.11
		1883.54	260.711	502.109
		4965.17	279.636	99.2632
		2630.71	626.864	190.415
		14255.7	568.156	1216.26
		94.2421	2484.67	831.57
		1017.6	1122.02	138.659
			256.462	177.669
			220.156	612.187
			985.808	261.097
			2523.29	5814.81
			1053.94	4573.06
			17571.5	146.384
			1422.13	405.55
			1272.65	468.893
			802.603	155.268
			1902.99	511.379
			433.745	1972.9
			420.999	267.663
			123.596	3881.31
			1309.35	3089.9
			322.895	785.222
			164.151	214.748
			129.003	366.926
			389.328	11012.4
			1160.65	1999.94
			152.564	1078.76
			1120.85	889.506
			2176.34	1712.97
			365.767	239.605
			657.377	261.483
			626.3	689.435
			973.706	2894.08
			1083.4	1512.89
			429.883	537.643
			1486.63	143.681
			3223.86	1985.26
			3250.19	33172
			439.075	88.0623
			1320.16	884.485
			465.031	143.294
			431.428	3780.5
			1936.21	164.924
			930.834	497.475
			138.659	740.804
			1478.61	150.633
			360.36	1557.7
			962.505	1025.85
			35824.3	1700.22
			1403.2	142.908
			259.552	934.31
			465.803	1574.31
			1077.22	340.276
			770.931	891.112
			2286.53	443.787
			3275.97	432.2
			3714.06	444.946
			1751.98	86013
			5264.63	451.512
			438.38	818.052
			2717.57	441.47
			669.35	1001.13
			1631.47	507.13
			302.424	381.989
			291.996	1478.52
			422.544	1713.35
			571.348	629.954
			204.706	211.272
			522.966	1608.39
			4353.6	1054.04
			247.965	427.179
			601.759	1309.73
			380.831	1640.74
			1647.69	924.654
			458.851	228.653
			5687.96	98.8769
			139.818	1407.06
			145.225	999.198
			449.581	779.042
			18880.1	141.363
			1255.66	1427.54
			110.464	748.529
			376.196	184.236
			638.065	33148.3
			5290.3	386.624
			373.106	214.362
			26133.2	1518.3
			404.391	2125.85
			696.387	256.462
			881.743	110.464
			2708.79	1975.16
			9190.53	202.389
			5245.48	241.785
			359.974	200.458
			95.0145	381.603
			7340.81	1868.62
			1070.91	597.124
			177.283	801.058
			734.625	174.193
			2948.15	332.551
			366.926	245.647
			1723.39	76.8614
			10973	1463.07
			81.11	1371.53
			596.351	480.094
			739.852	1497.44
			904.956	323.281
			2174.52	235.219
			145.998	1422.51
			202.775	170.717
			3085.27	2090.71
			1323.37	391.645
			3484.25	477.39
			3710.67	96.1733
			248.737	1494.35
			538.029	110.464
			3643.2	101.581
			1451.17	870.547
			505.199	186.167
			188.098	154.881
			572.018	1443.37
			4260.59	188.484
			302.811	8543.58
			578.198	492.067
			673.985	3655.74
			963.107	57530.3
			3858.52	2179.15
			3942.99	17852.1
			164.924	519.104
			163.765	304.356
			2835.76	997.653
			338.344	1434.1
			74955.3	451.898
			166.855	950.532
			212.045	1173.78
			5626.33	255.303
			1537.7	333.323
			572.639	961.346
			2664.26	4625.2
			1284.24	285.044
			699.477	2065.21
			897.617	120.506
			203.547	760.116
			2283.05	2575.43
			639.61	139.046
			15786	1840.81
			362.291	721.879
			757.026	3229.34
			490.908	1453.49
			428.338	7246.21
			1321.32	813.562
			5902.3	388.555
			758.185	896.845
			500.178	1180.34
			40271.1	247.192
			3271.05	1072.97
			124.755	183.849
			2028.14	3015.75
			5609.72	419.068
			87.676	666.261
			1836.56	208.955
			396.28	692.138
			21712.5	198.526
			1045.16	586.695
			442.005	735.783
			2690.66	147.157
			316.715	169.558
			341.434	361.905
			2762.97	162.22
			1973.22	5588.43
			393.963	176.897
			160.675	151.405
			586.32	986.838
			843.93	791.402
			16167.9	486.274
			664.29	1390.84
			5866.43	2425.96
			574.722	317.101
			2692.01	2734.95
			956.325	134.797
			959.455	375.81
			8411.1	595.965
			22100.5	2740.74
			171.876	156.426
			5661.05	215.135
			570.86	484.342
			2707.14	311.694
			147.157	827.708
			1959.39	351.09
			875.988	309.763
			468.12	989.542
			4300.39	4995.6
			1969.26	2311.25
			420.227	227.494
			254.917	711.064
			411.73	531.077
			254.917	283.112
			383.921	121.665
			82.6549	257.621
			17431.5	217.838
			368.085	470.482
			130.162	848.179
			390.1	315.556
			140.204	1481.97
			337.866	139.818
			899.548	255.303
			865.991	703.339
			4197.25	180.759
			4970.13	83.4274
			2488.15	5162.84
			1167.98	560.045
			38076.1	552.32
			339.889	132.48
			1541.09	1748.11
			278.478	186.167
			5346.69	1787.12
			2302.75	733.852
			172.262	11528.4
			716.085	713.382
			168.786	5399.68
			971.539	5907.9
			235.219	555.796
			324.826	245.261
			1337.54	860.924
			206.637	1909.56
			218.611	174.966
			1368.44	800.671
			152.564	2111.84
			1471.57	386.238
			403.619	1578.55
			435.29	685.572
			337.572	1054.04
			2594.75	260.324
			242.557	190.802
			2022.73	435.676
			634.353	2732.63
			4443.99	220.928
			1251.02	986.066
			5050.45	128.617
			1523.91	16079.5
			1315.67	1363.42
			960.188	173.421
			36019	800.285
			528.76	1502.08
			180.759	1873.64
			1044.82	585.537
			8418.06	3043.94
			1004.6	82824.9
			1389.3	409.798
			204.32	1828.06
			99.2632	313.625
			961.574	487.046
			13519.9	248.351
			18792	3175.26
			443.401	102.739
			12954.6	91.9246
			123.21	1468.48
			335.641	372.333
			182.304	223.246
			3331.63	709.133
			92.6971	93.0834
			6405.76	634.589
			8226.81	651.583
			1321.71	216.293
			154.109	1020.44
			1905.7	669.737
			985.679	314.011
			234.06	1511.57
			647.335	538.029
			7630.13	3197.28
			399.37	336.413
			21171.2	269.98
			12198.5	3263.32
			171.876	9497.59
			2652.17	815.348
			1147.9	651.97
			328.302	15884.8
			96.9457	441.655
			1485.63	648.107
			120.12	178.056
			3954.19	721.106
			5004.28	249.896
			188.098	133.252
			565.452	497.088
			2841.08	253.372
			1193.86	4842.27
			2783.23	648.107
			323.281	2571.57
			522.966	433.359
			12133.7	460.009
			2470.38	13311.6
			436.835	205.865
			5980.59	487.432
			150.247	1205.83
			302.038	142.908
			10041.4	129.003
			291.996	144.067
			4218.4	356.111
			241.399	486.274
			8078.94	984.521
			381.267	1069.11
			772.3	7962.75
			349.159	986.452
			2376.1	938.558
			28351.5	20521.2
			231.743	1944.32
			10213.9	5196.45
			3067.5	410.571
			524.686	755.481
			254.531	450.74
			1412.09	190.802
			1646.92	337.958
			253.758	544.982
			2750.97	264.573
			6114.64	2256.4
			7862.66	1115.46
			3172.56	3414.34
			364.222	707.588
			5553.53	33503.9
			905.728	15941.6
			1317.8	484.657
			1617.95	849.337
			134.797	265.732
			773.849	590.558
			23089.3	5896.74
			3613.84	1904.15
			657.763	662.012
			567.704	353.408
			312.08	1647.69
			204.706	765.137
			1832.7	460.782
			161.061	313.239
			3582.74	211.272
			1406.71	1130.13
			896.845	1953.59
			558.5	1063.7
			4081.61	5423.17
			39939.4	628.795
			95.4008	163.765
			3182.99	490.908
			171.876	306.673
			234.833	1670.48
			2206.19	1072.58
			112.781	1510.96
			2474.74	2994.89
			138.273	437.994
			213.976	156.04
			108.533	3038.53
			7883.12	159.903
			9158.72	254.917
			41223.9	424.476
			275.001	195.436
			307.059	2440.64
			3879.76	108.919
			133.252	245.261
			2060.9	430.655
			5226.41	311.308
			4666.15	453.057
			5864.11	133219
			137.114	144.067
			1217.43	15675.9
			425.248	145.998
			1057.98	742.349
			9416.1	115.099
			112.781	142.908
			128.231	2812.07
			168.4	337.186
			1101.16	342.593
			865.946	1388.14
			14521	361.519
			942.564	442.242
			11910.8	547.299
			297.403	115.485
			177.669	263.414
			658.922	937.305
			739.646	127.845
			241.785	27081.2
			146.77	989.542
			1653.87	208.182
			30111.5	194.278
			334.868	2074.1
			86.1311	224.404
			224.404	380.444
			116.644	229.425
			311.694	518.331
			3527.35	1954.75
			311.694	148.702
			6638.32	596.738
			5538.91	943.193
			3175.93	495.543
			1355.7	246.42
			415.592	248.351
			448.836	937.013
			1570.83	5742.97
			2297.34	762.434
			291.996	512.152
			149.088	8175.89
			74.9302	500.951
			585.151	1737.68
			111.237	192.347
			803.158	205.865
			146.77	128.617
			466.232	623.774
			161.447	537.257
			2496.26	177.283
			430.655	4810.98
			619.63	102.739
			114.326	879.85
			2796.18	109.692
			6135.78	852.041
			257.621	114.713
			639.224	312.853
			148.702	562.749
			1584.35	142.908
			173.035	854.745
			1046.58	783.291
			90.7659	923.495
			604.977	930.061
			1145.58	364.995
			259.166	964.822
			4403.5	153.336
			5475.31	331.392
			7146.1	152.95
			1285.1	662.012
			862.083	539.961
			7554.43	1605.21
			10967	271.525
			6968.7	439.153
			344.524	502.496
			1037.05	283.499
			6011.02	6189.46
			462.327	1233.26
			6768.82	324.44
			564.923	258.007
			182.304	176.511
			8039.54	725.741
			6911.34	147.157
			569.701	110.85
			1901.06	288.906
			275.774	984.134
			208.569	630.34
			2375.75	220.928
			281.567	327.916
			143.294	7297.19
			838.523	414.82
			239.081	153.336
			271.912	1619.11
			178.828	180.759
			1028.24	80.3375
			6873.25	2057.49
			283.499	281.567
			337.958	414.82
			1784.14	781.746
			19164.4	297.403
			1523.71	1161.8
			446.729	147.157
			202.389	228.267
			812.745	1966.72
			286.975	2449.91
			14114.3	1198.11
			533.008	99.2632
			19530.8	252.6
			448.036	6039.6
			76.0889	855.903
			779.428	128.231
			669.974	162.606
			173.421	164.924
			645.404	116.644
			268.435	561.59
			25000.8	128.231
			128.617	195.436
			104.284	120843
			592.239	2616.81
			23230.2	142.522
			465.803	87.2898
			332.165	651.197
			391.259	1936.44
			850.882	170.717
			1658.51	259.938
			6230.79	293.927
			34858.6	685.572
			757.026	571.246
			2295.17	2957.04
			1069.49	158.358
			2488.15	13270.8
			17320	565.452
			3980.95	116.258
			6914.43	1507.49
			398.984	116.258
			545.977	939.717
			822.687	4372.76
			2727.26	447.65
			449.967	1004.6
			4717.9	94.6283
			7756.82	526.056
			3856.2	16135.1
			420.613	198.913
			1996.34	1245.62
			908.045	117.803
			491.295	243.33
			1006.15	772.862
			103.512	1199.27
			597.896	249.51
			3305.4	310.149
			738.315	1140.17
			538.416	569.315
			4024.6	134.797
			271.26	1420.2
			2283.83	862.083
			153.336	5190.65
			367.312	1059.84
			12613.4	920.405
			2182.63	1965.18
			3673.5	351.863
			695.228	1188.07
			25488.5	761.275
			699.477	2510.55
			3828.56	2148.26
			1077.22	2468.83
			243.716	5144.69
			5029.86	502.496
			529.532	107.76
			646.562	619.912
			371.561	10323.8
			4367.58	492.84
			528.673	515.241
			1554.22	156.426
			796.911	790.243
			2155.46	2874
			3741.87	638.065
			770.545	854.358
			3530.6	401.687
			812.621	462.327
			64621.1	1627.61
			1479.73	3899.84
			4027.69	936.627
			2089.16	488.977
			254.531	238.309
			136.342	551.162
			132.093	746.984
			7505.24	3534.46
			972.161	3524.04
			11759.6	920.791
			543.437	7442.03
			815.348	134.411
			157.585	99.6494
			150.633	802.989
			180.759	2522.13
			74.1577	4101.07
			781.074	776.725
			835.819	134.411
			402.46	9371.68
			1476.2	179.601
			119.348	433.359
			504.813	477.39
			488.977	1113.91
			1947.8	428.724
			1547.27	483.184
			627.25	388.942
			5449.77	292.768
			550.003	238.309
			116.644	126.686
			3249.42	118489
			3584.18	1750.04
			1567.74	521.421
			541.032	355.725
			144.067	1506.71
			379.672	407.095
			752.134	898.003
			111.237	679.006
			34719.9	109.305
			314.011	946.283
			786.569	589.785
			2155.59	910.363
			11922.5	585.923
			161.834	273.456
			2284.5	14602.1
			88.4485	860.924
			1476.59	1348.74
			115.099	1061.77
			184.622	178.442
			10114.8	241.399
			617.208	1334.07
			9251.16	362.291
			560.818	559.273
			212.817	685.959
			196.209	192.733
			106.602	515.241
			1023.53	365.767
			303.969	1018.51
			183.849	282.34
			150.247	5005.26
			470.438	167.241
			14256.3	381.603
			8816.57	804.534
			3796.72	568.929
			216.68	2728.39
			344.84	856.676
			1392.8	524.125
			7223.62	491.681
			404.005	135.956
			529.869	96.1733
			579.357	419.542
			723.81	1765.49
			1572.37	2368.03
			1198.88	1183.43
			5926.36	402.46
			323.281	148.315
			323.281	112.395
			5012.78	219.769
			2240.95	174.58
			679.779	2946.22
			1622.66	2873.04
			1072.58	480.48
			674.758	2193.45
			23839.8	753.55
			5264.1	121.279
			1133.99	2029.29
			490.136	2795.59
			21505	209.341
			111.237	9946.01
			759.73	406.709
			432.973	406.322
			750.847	183.849
			919.633	157.585
			141.363	149.088
			3144.79	760.503
			285.044	183.463
			11839.7	757.413
			34675.5	9948.72
			3387.31	310.922
			928.516	131.707
			2847.73	123.596
			117.803	668.578
			305.9	619.139
			414.433	635.361
			2224.34	562.749
			12137.8	20912.9
			533.008	847.792
			195.05	248.737
			5835.67	98.8769
			325.212	4294.97
			489.364	672.827
			2142.08	2145.55
			293.541	261.483
			551	648.88
			240.24	110.078
			1805.28	261.097
			1412.09	247.965
			2619.08	4796.69
			197.754	643.086
			493.612	212.817
			913.839	3277.62
			247.965	1648.85
			233.674	225.563
			645.017	609.87
			3765.43	1166.05
			795.683	168.786
			28256.8	3249.03
			366.54	1967.5
			616.822	4382.64
			3693.55	145.225
			2576.75	301.652
			1453.9	1004.6
			3131.36	44897.2
			110.85	575.881
			208.955	206.251
			1070.54	110.85
			2756	520.263
			830.079	419.454
			278.864	2981.76
			301.652	184.236
			5406.17	2259.11
			1320.55	560.818
			1495.51	2035.86
			105.057	634.975
			3520.17	608.325
			95.0145	103.898
			1508.8	5203.78
			334.096	1145.97
			938.518	5267.96
			320.964	470.052
			258.393	13966
			558.169	440.698
			913.067	299.334
			156.04	9314.51
			5922.95	223.632
			565.32	392.418
			1172.74	1274.97
			1162.58	302.424
			11277.5	615.663
			1727.26	6692.34
			1782.49	675.144
			100.036	830.025
			3491.21	1304.33
			1325.95	2431.35
			3625.9	206.251
			648.107	83.4274
			569.455	331.392
			16851.2	1077.22
			2523.68	270.753
			72.2265	137.501
			176.511	124.755
			299.334	344.138
			543.823	128.617
			1531.82	152.564
			10750.9	110.078
			223.246	2139.76
			310.535	5096.8
			1396.64	260.711
			150.247	694.456
			1444.82	217.452
			285.044	1469.64
			439.925	963.278
			2113.27	363.064
			323.667	196.595
			4909.67	3345.21
			144.067	5539.91
			971.775	393.576
			5483.39	281.567
			1204.29	678.234
			561.59	308.604
			8691.1	200.844
			1574.31	1707.94
			2137.83	252.986
			2314.34	738.873
			558.886	340.276
			6431.25	188.484
			8821.21	296.245
			556.569	677.075
			17296.3	826.163
			602.531	169.558
			5652.21	268.435
			1068.16	1374.62
			2736.88	300.107
			246.42	130.548
			554.638	7392.59
			777.111	2185.33
			1778.63	412.888
			131.707	418.682
			348.773	586.309
			2204.65	240.24
			811.486	812.258
			659.559	839.681
			1008.08	184.622
			1193.98	1169.91
			4726.78	707.974
			285.816	7585.33
			3401.98	177.283
			336.8	281.954
			160.675	240.24
			275.388	1823.43
			15652.4	226.335
			205.479	313.625
			298.176	4776.99
			1553.06	2223.19
			200.458	129.39
			6481.46	216.293
			5120.36	587.468
			268.049	181.532
			1753.98	157.199
			2208.89	873.67
			217.066	15232.1
			3300.98	98.4907
			233.288	118.961
			163.379	1024.69
			3003.39	1136.31
			3057.23	232.129
			2887.2	1887.93
			13654.8	180.373
			412.116	370.016
			5188.31	352.249
			511.765	1533.75
			629.365	312.08
			314.784	513.31
			6274.69	853.972
			2176.19	266.89
			3268.02	298.562
			2361.97	1792.92
			138.659	540.347
			7449.37	2591.27
			118.961	470.438
			2117.53	263.801
			405.55	2721.82
			459.623	493.612
			220.542	144.067
			260.711	1197.34
			6319.76	2001.49
			109.305	966.367
			1316.87	889.498
			2105.76	689.435
			1812.23	139.432
			254.145	654.287
			665.516	935.855
			2527.54	376.196
			749.765	365.767
			5483.81	249.51
			370.788	1042.84
			1017.74	797.581
			5510.55	155.268
			2140.92	439.925
			1030.1	535.712
			147.929	592.489
			453.83	222.087
			6318.47	192.347
			7137.68	356.111
			246.034	530.691
			183.077	999.97
			236.378	1843.51
			1103.23	1274.59
			2513.25	327.144
			112.781	152.178
			668.578	775.566
			753.55	1357.63
			572.791	529.071
			3558.41	135.956
			585.537	218.224
			915.77	187.325
			647.325	1162.19
			1505.56	442.629
			4090.04	803.375
			95.0145	982.589
			143.294	799.899
			4295.99	1103.87
			158.744	3260.62
			4145.11	478.935
			261.869	234.446
			703.339	264.573
			4345.18	595.193
			152.178	906.114
			123.596	1640.74
			72.6127	123.596
			378.899	10377.1
			1299.18	469.279
			1267.25	6598.88
			6489.57	116.644
			22372.4	756.64
			2856.23	130.935
			416.751	247.965
			322.509	152.95
			387.01	4289.96
			2560.76	123.21
			179.601	301.652
			1519.07	1394.71
			1431.72	1899.13
			1799.01	6523.56
			567.863	111171
			162.22	267.663
			1373.85	801.83
			316.329	494.385
			1074.07	222.859
			438.38	587.082
			864.883	287.361
			284.271	516.4
			149.474	350.704
			1061.38	212.045
			106.988	6298.77
			3182.6	820.369
			334.868	606.007
			4549.88	467.734
			2449.15	88.0623
			70.6815	291.223
			198.526	3447.17
			1398.95	558.886
			1846.6	1970.97
			2290.7	366.926
			1486.24	1485.86
			985.293	268.822
			280.795	522.194
			1211.24	515.628
			13963.3	153.723
			955.152	390.487
			426.02	464.229
			1412.47	224.018
			530.546	709.905
			6024.52	3154.79
			586.695	80.7237
			575.881	338.344
			501.337	689.821
			949.759	349.545
			730.762	894.527
			2447.19	3111.53
			361.133	695.615
			594.034	468.893
			1734	310.535
			5980.51	131.321
			2272.62	369.244
			22860.1	665.874
			141.363	197.368
			6648.06	211.272
			135.183	1886.39
			1016.36	289.292
			88.0623	1223.99
			906.391	402.846
			280.023	452.671
			412.888	121.665
			2689.38	578.198
			413.275	1863.51
			2118.9	1089.19
			987.351	630.34
			2888.85	260.324
			108.919	14191.2
			121.279	219.769
			2869.1	806.079
			159.903	137.114
			1283.08	235.605
			6418.19	13452.3
			12602.1	314.011
			2403.08	384.307
			1645.11	161.447
			1442.21	235.219
			830.025	1903.77
			4325.9	230.584
			101.967	215.521
			5723.27	239.081
			195.436	8966.51
			1285.79	1093.83
			217.838	399.37
			89.9934	553.865
			5981.67	297.789
			184.236	411.343
			499.792	273.07
			92.3109	2042.2
			987.61	5356.35
			1626.95	77.6338
			3398.12	520.649
			110.078	18571.5
			9705.7	77738.6
			3768.91	581.674
			3223.42	711.837
			256.462	2398.54
			372.72	144.839
			172.648	1583.96
			3137.14	130.935
			661.239	192.733
			1234.03	333.323
			2491.23	506.358
			768.227	220.156
			108.919	233.288
			602.917	844.702
			2812.2	42547.5
			134.411	483.184
			456.92	260.711
			697.932	564.294
			692.138	481.253
			2661.89	124.755
			5561.31	215.135
			234.446	212.817
			2037.83	271.139
			1284.76	1284.63
			943.915	284.271
			156.426	162.22
			825.288	3238.22
			2346.01	1700.99
			1155.55	1471.18
			45539.8	3953.92
			428.368	1616.79
			13007.2	4851.56
			171.876	91.1522
			686.731	152.564
			3697.84	325.212
			106.988	137.114
			568.156	146.77
			586.309	2201.17
			397.439	1105.03
			169.558	4532.5
			629.182	1758.93
			297.017	3340.19
			329.075	184.236
			320.964	207.024
			488.591	571.632
			1117.77	2406.26
			1594.39	420.227
			8682.16	5197.22
			429.883	209.341
			660.641	218.611
			1068.78	226.722
			6089.94	1053.66
			974.092	611.415
			6153.16	270.367
			3743.03	613.732
			437.994	293.541
			662.012	137.887
			2576.85	230.584
			1190.77	235.991
			14077.2	1668.55
			3281.7	154.881
			180.373	3676.6
			2779.37	101.194
			1469.64	1612.93
			648.474	1708.33
			3225.97	5094.48
			111.237	149.088
			236.378	247.965
			1979.75	853.972
			828.142	190.802
				14348.9
				5521.27
				212.817
				113.94
				76.4751
				155.268
				127.845
				7211.84
				964.05
				444.56
				124.369
				1698.67
				2377.68
				621.071
				986.066
				105.057
				234.833
				263.414
				2459.18
				1237.89
				9609.99
				652.742
				1528.34
				797.195
				1238.45
				280.409
				349.932
				336.027
				448.422
				6902.46
				1313.21
				1080.69
				1001.13
				193.505
				607.552
				273.456
				3726.42
				2652.3
				932.378
				71747.2
				150.247
				609.484
				141.363
				1547.66
				431.814
				354.18
				290.065
				371.561
				514.855
				8322.27
				157.199
				1451.1
				575.52
				168.4
				333.71
				2525.61
				233.288
				272.684
				928.516
				819.211
				215.521
				3097.63
				390.1
				4098.76
				1222.06
				709.905
				402.074
				134.411
				427.952
				519.876
				252.213
				665.488
				190.415
				3121.19
				3018.84
				427.179
				1074.13
				573.95
				785.994
				1054.04
				871.739
				652.356
				161.447
				1308.19
				598.283
				709.133
				207.796
				239.854
				519.104
				520.263
				969.844
				1458.43
				306.287
				851.655
				25337.6
				145.612
				355.725
				129.003
				442.242
				711.064
				990.99
				463.099
				431.814
				126.686
				4203.43
				394.349
				558.114
				580.902
				217.838
				353.408
				838.523
				2147.48
				367.312
				1328.27
				209.727
				1597.09
				266.89
				210.113
				2271.08
				6738.69
				1610.61
				448.809
				1185.36
				10095.1
				3846.16
				148.702
				6747.19
				7066.61
				346.842
				137.887
				266.118
				3651.11
				439.153
				523.739
				345.683
				151.405
				759.344
				328.689
				1233.26
				26305.7
				313.625
				199.299
				287.747
				1966.34
				145.998
				31343.5
				199.685
				32811.9
				1260.29
				1321.32
				170.717
				1443.37
				961.346
				368.471
				15623.3
				909.204
				418.296
				2878.25
				2962.83
				298.948
				291.61
				84.5861
				865.528
				139.432
				458.851
				338.731
				648.88
				89.9934
				431.042
				185.78
				3676.99
				246.034
				307.445
				2640.71
				17701.9
				277.319
				3352.55
				2605.95
				2537.58
				256.076
				180.759
				20626.1
				933.151
				833.115
				335.641
				518.331
				179.987
				1025.08
				475.845
				1096.14
				72.999
				1575.46
				362.677
				196.595
				2613.29
				1046.7
				125.527
				404.777
				1059.84
				414.433
				1189.23
				377.354
				2569.64
				1025.46
				244.489
				238.695
				1692.11
				107.76
				8576.8
				224.791
				1937.76
				807.237
				139.432
				150.633
				3114.43
				286.202
				255.303
				4474.18
				623.774
				776.725
				617.981
				3273.75
				719.561
				371.947
				381.217
				442.629
				1044.77
				1312.82
				352.635
				819.597
				193.891
				276.933
				8019.85
				37161.1
				132.866
				610.642
				2178.77
				539.188
				249.51
				145.612
				1810.3
				1164.51
				2860.48
				392.418
				245.261
				699.091
				825.391
				2443.73
				327.53
				242.944
				3709.82
				2990.25
				1126.27
				80.3375
				568.156
				802.603
				5987.07
				320.191
				1602.5
				97.7182
				139.046
				2780.91
				490.136
				5438.62
				125.141
				11622.3
				927.357
				982.976
				2480.81
				124.369
				4964.32
				544.596
				1631.93
				1707.17
				74333.8
				17900.6
				3107.67
				1071.81
				46569.5
				376.582
				162.606
				860.152
				568.542
				2138.6
				126.3
				196.209
				699.091
				1030.87
				485.501
				4796.3
				1176.48
				155.268
				305.128
				746.984
				110.464
				1308.19
				377.741
				1059.06
				358.043
				601.463
				184.236
				228.267
				209.727
				125.914
				1194.25
				448.809
				674.372
				1394.32
				337.958
				626.864
				3259.85
				2101.91
				95.0145
				813.031
				1105.03
				3763.5
				110.464
				1936.98
				146.384
				195.823
				506.358
				733.466
				2829.58
				1249.48
				316.329
				1330.38
				4288.01
				173.035
				1897.2
				89.6072
				619.912
				222.473
				3320.28
				264.959
				500.951
				570.473
				281.954
				190.802
				1087.26
				418.682
				19441.7
				12310.4
				139.818
				1402.43
				139.818
				942.034
				691.752
				557.728
				179.214
				512.538
				149.86
				846.167
				2404.72
				1163.74
				212.817
				1708.72
				187.325
				203.161
				1000.48
				1119.32
				1877.69
				1752.75
				667.033
				3432.11
				2001.49
				2559.21
				816.507
				269.98
				296.631
				108.147
				98.8769
				754.709
				1584.73
				1959.39
				1162.58
				1558.86
				2123.54
				937.786
				211.658
				158.744
				353.022
				177.283
				186.553
				112.781
				526.442
				1225.53
				190.029
				1023.14
				513.697
				8021.39
				514.855
				972.161
				1734.21
				118.189
				4366.81
				4868.14
				257.621
				4983.24
				722.265
				4387.66
				864.401
				3358.73
				5572.26
				2188.42
				458.078
				1803.73
				2137.44
				2802.93
				334.482
				360.36
				2611.35
				7555.59
				3670.03
				850.882
				584.378
				1925.78
				1643.44
				348.387
				6480.42
				446.491
				358.815
				4920.08
				990.314
				151.405
				1025.85
				4538.3
				535.712
				172.648
				145.225
				547.299
				2195.38
				161.447
				1071.04
				749.302
				14159.1
				253.372
				7375.99
				3715.22
				293.927
				1324.02
				320.964
				301.628
				140.591
				931.992
				80.3375
				1421.74
				685.959
				94.2421
				547.299
				1263.38
				870.967
				31741.2
				4762.7
				1506.33
				811.486
				5594.66
				1728.8
				2794.43
				313.625
				195.05
				4993.53
				1926.94
				3613.26
				643.859
				891.823
				208.182
				105.057
				23052.5
				314.011
				833.888
				4387.66
				714.154
				242.557
				417.983
				1358.79
				5635.6
				3316.24
				1033.57
				2604.4
				13470.8
				683.255
				1729.19
				294.313
				178.442
				613.346
				199.299
				227.88
				1095.76
				2387
				6947.86
				276.546
				309.763
				304.356
				953.235
				346.069
				933.923
				442.629
				3040.85
				21531.4
				1028.94
				1917.29
				979.499
				2733.79
				2121.61
				237.923
				2046.68
				711.837
				1084.56
				618.753
				271.139
				443.787
				561.59
				334.868
				1741.16
				264.573
				198.913
				149.86
				900.321
				850.496
				1101.16
				363.836
				230.584
				2066.76
				1721.08
				2540.29
				5274.85
				736.942
				141.749
				377.741
				214.362
				179.601
				4262.52
				1757.38
				164.924
				4211.15
				329.461
				195.823
				60179.1
				6451.33
				1098.07
				2013.84
				1652.33
				129.776
				1391.23
				390.873
				195.823
				833.888
				702.181
				234.446
				195.436
				971.389
				130.935
				642.314
				103.126
				1697.52
				507.903
				3520.52
				2178
				201.616
				1317.46
				543.051
				765.91
				845.475
				457.692
				225.177
				738.487
				600.6
				2541.83
				109.692
				221.314
				1102.32
				4803.26
				144.067
				1194.25
				209.341
				89.221
				967.14
				47039.9
				977.182
				18875.4
				138.659
				195.436
				4935.35
				224.018
				544.596
				970.888
				2831.12
				1765.11
				488.977
				1574.31
				620.298
				681.324
				586.309
				529.918
				601.373
				2227.43
				1991.44
				242.944
				2069.46
				386.238
				1324.8
				1767.81
				1072.58
				191.574
				8604.75
				3761.97
				1440.28
				855.903
				146.77
				1109.28
				2286.92
				939.331
				1832.7
				36346.9
				3238.61
				756.64
				2318.2
				296.245
				573.95
				5225.28
				1357.24
				251.055
				684.414
				913.067
				194.664
				1385.82
				367.312
				203.547
				808.782
				206.251
				2266.06
				2031.61
				1143.65
				354.953
				1753.52
				77.6338
				5125.38
				3440.61
				111.237
				1260.68
				3610.55
				1854.33
				1290.81
				1450.71
				197.368
				456.533
				551.934
				225.177
				127.072
				1300.46
				5349.4
				653.901
				412.888
				513.31
				580.902
				2601.31
				1147.13
				969.844
				255.69
				1183.82
				332.551
				491.295
				220.542
				2209.71
				421.772
				3393.1
				216.293
				920.019
				18871.9
				1027.39
				977.487
				3349.07
				1833.47
				446.877
				6488.03
				857.835
				930.834
				1745.41
				898.776
				461.554
				130.935
				128.231
				609.87
				4767.34
				514.855
				7771.49
				3070.09
				2237.09
				89.6072
				1950.12
				1276.99
				908.432
				2273.78
				1701.76
				332.165
				6131.14
				940.876
				155.268
				3761.96
				656.605
				257.621
				15695.6
				1923.47
				312.853
				197.368
				396.666
				1769.74
				270.753
				1914.58
				1317.46
				815.735
				1231.71
				612.96
				162.992
				2377.29
				510.993
				412.502
				103.898
				3980.57
				92.6971
				1113.14
				470.438
				949.085
				3441.38
				641.541
				120.12
				7180.94
				684.414
				181.532
				198.14
				2574.28
				1072.97
				1268.41
				464.258
				455.375
				282.726
				478.163
				4261.75
				610.642
				5063.97
				174.193
				1654.64
				1227.85
				495.157
				139.046
				901.866
				261.869
				555.41
				783.291
				1287.72
				4287.03
				936.241
				264.959
				2902.19
				169.558
				245.647
				724.582
				4493.88
				5225.03
				732.307
				168.786
				170.717
				534.94
				2982.92
				4120.89
				722.48
				1599.03
				189.643
				329.461
				4024.99
				1083.77
				580.129
				85.3586
				672.054
				721.106
				142.522
				2491.23
				82.2687
				81.4962
				2127.4
				179.214
				437.608
				629.568
				232.129
				454.602
				1091.51
				151.405
				463.486
				377.354
				360.36
				1638.81
				137.887
				794.105
				1123.18
				142.136
				162.22
				1667.78
				263.414
				466.189
				302.424
				443.401
				988.769
				460.782
				456.147
				115.485
				556.955
				155.654
				859.766
				304.742
				166.082
				385.465
				153.723
				607.166
				312.467
				227.494
				232.901
				104.67
				325.599
				392.032
				1231.37
				3529.83
				122.437
				985.293
				195.436
				1166.44
				773.248
				17228.3
				1527.57
				1132.06
				431.428
				244.102
				744.281
				556.183
				147.543
				713.382
				187.712
				1648.46
				6695.82
				148.702
				245.647
				232.129
				242.557
				401.687
				1363.42
				498.247
				108.919
				193.891
				2759.28
				120.506
				21347.8
				126.3
				2570.03
				473.914
				199.685
				110.85
				241.012
				407.867
				102.353
				321.264
				320.578
				169.172
				10174.3
				206.251
				1114.68
				830.798
				1731.89
				143.294
				689.049
				1186.14
				176.125
				294.313
				114.713
				587.854
				193.891
				213.976
				3557.25
				1107.34
				455.761
				3049.35
				577.04
				1985.28
				356.884
				103.512
				319.033
				4370.17
				327.53
				857.062
				134.411
				1072.97
				219.769
				97.7182
				5009.89
				504.813
				275.388
				215.135
				4140.47
				405.55
				1210.08
				9788.82
				1905.7
				509.448
				906.501
				442.629
				6223.84
				131.707
				271.139
				2064.06
				323.281
				1541.48
				3288.98
				191.574
				336.027
				79.1788
				197.368
				350.318
				126.3
				1607.14
				686.731
				284.271
				961.346
				343.752
				172.262
				1651.86
				491.295
				2738.43
				5440.78
				7149.52
				3031.97
				586.695
				716.858
				3757.32
				2706.76
				244.875
				856.676
				2719.89
				8818.52
				1480.84
				198.14
				1585.89
				186.553
				76.0889
				381.603
				115.099
				788.698
				196.595
				1312.82
				422.931
				314.784
				227.494
				278.864
				1006.32
				431.428
				3680.85
				5966.22
				19732.5
				3695.14
				93.0834
				269.594
				1176.48
				131.707
				195.05
				161783
				1355.7
				179.214
				1498.6
				1775.92
				1201.2
				641.155
				303.969
				622.229
				2846.19
				1607.14
				902.963
				435.29
				1192.7
				3433.87
				261.097
				608.711
				811.872
				239.468
				1624.52
				266.118
[truncated: 741 more rows]
