# Supplementary material for: Cell cycle-specific phase separation regulated by protein charge blockiness
Source: Nat Cell Biol. 2022 May 5;24(5):625–32. doi: 10.1038/s41556-022-00903-1 (PMC9106583; doi:10.1038/s41556-022-00903-1)
Supplement: Source Data Extended Data Fig. 3 — Statistical Source Data [file 41556_2022_903_MOESM10_ESM.xlsx]

## Sheet: ED. Fig. 3a
quantification of droplet of WT, Pm9, CBm-1~4
		signal/droplet							area (mm^2)
		WT	Pm9	CBm-1	CBm-2	CBm-3	CBm-4		WT	Pm9	CBm-1	CBm-2	CBm-3	CBm-4
		286.202	6297.22	1540.32	13533.4	7182.1	1130.52		4.05	6.075	0.50625	0.50625	0.50625	0.50625
		325.985	127.459	399.756	51778.6	468.219	291.996
		105.057	4206.9	23029.3	2172.59	32216.9	1193.48
		16912.6	992.632	5415.48	4121.55	377.354	310.922
		402.46	154.109	18198.5	632.272	1235.58	261.869
		61.7981	21909.6	4585.36	991.137	1642.67	790.629
		519.104	780.587			416.751	110.078
		728.059	34837.1			37272	54377.3
		771.703	166.855			70683.5	927.357
		3279.16	490.522			38206.7	161.447
		513.697	96.9457			2253.31	186.939
		323.667	88.8347			73.3852	2323.61
		731.148	623.089			1817.9	145.225
		666.261	62.1843			3288.82	969.844
		663.433	137.501			594.42	263.028
		189.257	619.912			1796.01	1257.2
		74.1577	66.8192			4114.98	252.6
		15737.3	3269			9185.13	790.629
		213.59	230.584			187.712	120.506
		96.9457	223.632			305.661	636.906
		1738.46	38836.6			110524	168.4
		1485.86	1808.75			268.822	2106.93
		1415.18	2441.8			256.076	339.117
		72.2265	325.212			69035.4	4833.77
		35.9201	87.676			838.523	130.548
		200.844	118764			23253.5	2782.07
		68.7504	671.282			2024.66	2657.7
		762.434	1379.26			41672.8	406.322
		46.7348	80.3375			4815.23	782.518
		18452.5	57.1632			138.659	120.892
		475.845	525.284			1162.86	241.785
		152.95	328.302			437550	405.55
		14988.7	619.526			697.546	1348.74
		397.053	5910.99			146.77	813.803
		1034.35	77074.3			2274.17	509.834
		75.7026	9820.4			4099.53	393.576
		809.555	5182.4			128476	85.7448
		1094.21	199272			7766.74	5296.1
		2121.61	108345			3824.53	104.284
		342.593	56.3907			325.212	147.157
		3378.81	981.817			18688.1	624.161
		3818.73	497.475			332.165	284.271
		1616.79	76.4751			7815.14	587.082
		59.8669	1668.55			1646.92	81.11
		37429.5	315.17			135.956	510.22
		126.3	2500.12			4632.54	10003.9
		1366.12	5947.29			830.412	3059.78
		320.191	126.686			6700.46	534.167
		127.845	3037.76			107.374	380.444
		5833.36	5868.5			1848.15	285.816
		468.12	60.2531			151257	173.035
		791.788	95.0145			26118.6	97.7182
		3493.91	806.465			2418.24	4050.48
		84.5861	591.717			143086	106.988
		101.581	145.225			6308.81	200.071
		346.069	158.744			153.336	789.857
		154.495	215.907			8742.11	71.454
		143.681	153.336			1984.49	3319.72
		73.3852	456.533			629.568	454.216
		108.147	835.819			1923.85	221.314
		770.545	592.103			90.3797	166.469
		688.662	1858.19			7865.35	2310.48
		1031.64	697.932			2268.38	846.247
		1313.6	70.2953			215.135	1181.89
		217.452	669595			1004.6	1222.44
		1473.11	3379.97			1303.17	370.402
		529.918	103.898			6469.87	1780.17
		334.096	220.542			45493.8	864.014
		15774.7	4179.48			423.703	189.257
		1357.63	609.097			699.035	42.4862
		123.596	75.7026			22027.9	62.1843
		682.482	2256.02			547.6	582.447
		286.589	952.849			6036.9	2850.82
		3205	230.584			944.352	622.229
		514.083	1050.57			260.324	134.411
		84.5861	18067.8			2984.07	140.977
		825.977	102034			2961.29	215.907
		1808.37	1086.1			16672.7	91.1522
		558.5	13726.5			1322.09	185.008
		439.153	16597.4			16726.4	111.237
		296.631	303.969			2924.59	285.43
		1643.44	78.4063			13674.4	366.54
		1014.65	83.8136			2826.21	243.716
		99.6494	681997			60107.5	184.622
		1478.13	33694.6			3043.56	465.031
		72.6127	2018.48			562.362	440.311
		1852.01	1603.66			26454.2	431.428
		615.663	788.312			661.239	1157.94
		2677.79	93.4696			321741	2184.95
		3397.35	112.395			125.914	105.057
		38.2376	34570.7			2154.82	413.661
		878.305	543.051			935.855	228.267
		933.537	328.689			16015	112.009
		78.0201	129.776			376.582	149.474
		200.844	18483			1534.52	5061.26
		113.168	64.5017			249.896	943.966
		2175.29	104.67			2167.18	2386.56
		239.854	10381.3			213118	160.675
		93.4696	306.287			658.536	180.373
		1986.04	291.61			122.051	904.569
		229.039	786.767			1840.81	3794.02
		1816.09	278.091			202707	438.766
		290.451	66.0467			628.795	30491.9
		4457.82	76.0889			225.563	150.633
		901.866	147.157			135.183	3343.28
		623.388	24523.4			351.863	67.2054
		395.894	66069.3			777.561	104.284
		109.692	78.4063			15069.8	2106.54
		37295	496.316			19010.6	544.982
		316.715	28305.5			2661.18	532.622
		6113.22	116.258			3666.17	305.9
		5407.72	2388.88				691.366
		354.18	206.251				2554.96
		1599.41	348.387				3714.84
		65.6605	353.794				2527.16
		525.67	369.63				706.043
		669.35	152.178				5191.81
		146.384	1873.64				75.3164
		435.676	258629				300.493
		1365.74	984.134				370.788
		352.635	813.803				100.422
		497.475	879.85				2296.96
		418.296	485.501				381.989
		212.817	65.2742				407.867
		892.982	1924.62				2673.93
		882.94	54258.7				132.48
		736.17	368.085				379.286
		176.897	175.738				4264.84
		120.892	1268.02				652.356
		218.997	4104.94				216.293
		3863.92	2301.59				167.627
		214.362	13795.5				86.1311
		57.1632	9405.54				337.958
		147.157	744.667				345.297
		354.566	169.558				769.772
		1020.44	124.755				234.446
		189.257	145.998				1852.4
		446.877	39389.2				520.263
		2412.17	256.848				641.155
		5807.47	387.01				8101.34
		116.644	1401.7				336.027
		811.486	106.215				280.409
		134.411	2334.23				693.297
		257.621	93.0834				3308.9
		951.304	821.142				434.131
		2966.31	316221				164.537
		102.353	220.156				410.957
		203.934	108.919				1394.32
		512.538	217.452				122.824
		1285.4	13612.6				175.352
		663.557	5538.73				139.432
		202.775	343.366				172.648
		58.3219	412825				1118.16
		96.1733	533.781				615.277
		3478.46	276.933				4676.96
		1233.26	168.786				1256.82
		89.6072	971.775				122.051
		977.955	367.312				426.793
		948.987	90.7659				2029.68
		3688.43	59.8669				94.6283
		1956.3	970.616				1911.88
		2846.38	1267.74				477.776
		809.169	746.598				25600.2
		110.464	266.504				103.512
		44.8036	185.78				724.582
		109.305	646.949				399.756
		86.5173	62387.4				9547.03
		680.551	3546.05				407.095
		2285.62	1500.92				1644.22
		1498.99	2438.84				230.198
		275.001	772.09				172.262
		252.986	3808.69				2583.16
		729.217	5259.46				3356.41
		108.533	452.285				4138.15
		132.093	199.299				696.001
		308.604	660.081				6958.08
		169.945	93.4696				245.261
		775.18	2349.87				6785.04
		171.876	604.462				1225.92
		436.449	306.287				256.462
		818.438	324.054				516.4
		3824.13	2103.07				159.903
		288.52	426.793				234.833
		44.8036	143.681				3200.75
		235.605	1272.27				1068.72
		680.734	7913.04				139.432
		1323.64	1682.45				1347.97
		7379.08	1216.65				66.8192
		2562.27	1079.92				7167.42
		629.568	774.793				659.694
		351.09	804.534				79905.7
		564.68	103.898				62.9568
		6083.25	319.805				3292.29
		4697.81	131.321				482.797
		4115.75	73.3852				182.691
		2933.48	329.075				122.437
		5203.57	543.437				257.621
		116.258	171.103				178.442
		1936.98	2345.24				156.426
		298.562	2012.69				603.304
		114.326	71.0678				80.7237
		102.739	365.767				1926.56
		5149.71	293.155				1455.73
		629.182	919.246				265.345
		2188.81	117.803				389.328
		398.598	517.559				132.48
		9545.87	92.3109				1774.38
		431.042	267.277				167.627
		693.683	9987.33				168.014
		432.587	2969.72				352.249
		5007.19	149.088				3571.54
		381.603	1852.78				226.722
		247.192	172.262				860.538
		463.486	5521.3				311.694
		1220.51	2064.06				112.395
		199.685	96.1733				291.223
		850.11	398.984				198.913
		251.827	89.221				120.12
		44.4174	429.883				1857.42
		4755.75	2915.71				170.717
		106.602	156.426				408.254
		415.978	974.478				1527.18
		6123.8	29951.6				551.162
		137.501	335.641
		5730.21	713.768
		82.6549	383.921
		437.608	1426.76
		95.0145	4233.17
		945.329	673.213
		183.463	160.289
		920.019	7722.44
		395.894	2013.07
		694.456	80.7237
		1480.45	270.367
		1298.92	477.776
		364.222	1309.04
		1266.47	177.283
		5757.65	164.924
		461.168	140.977
		274.615	195.05
		14360.4	689.435
		3597.03	9303.09
		501.337	676.689
		3183.37	30382.2
		562.362	1169.91
		4051.64	1218.19
		1704.08	76.4751
		8099.02	450.74
		460.782	73.7715
		677.075	3354.86
		1048.64	4260.59
		643.472	561.59
		3165.61	169.945
		4880.69	339.889
		814.19	246.42
		2490.46	948.214
		893.368	846.247
		760.503	512.924
		376.582	228.653
		7453.23	122.824
		1370.37	1240.21
		2134.35	276.546
		363.064	289745
		3497.77	250.282
		111.237	2043.59
		240.626	524.897
		217.838	145.998
		1203.52	204.32
		2235.93	239.081
		3430.95	197.368
		4126.2	294.7
		783.291	470698
		1118.93	3271.05
		1548.04	69.5228
		3017.68	8226.87
		323.281	493.612
		899.934	522.966
		7792.74	88.4485
		3568.84	91.9246
		6402.67	141499
		195.05	174.193
		3446.79	2948.15
		1521.39	8071.21
		303.197	4143.56
		11235.1	129.776
		422.158	239.854
		371.175	99189
		7979.29	105018
		296.245	318.646
		3667.33	178.442
		376.196	676.689
		491.681	538.802
		10346.9	100.808
		2328.63	60.6394
		24998.9	29536.8
		5474.15	85.3586
		274.229	344.138
		727.672	92.3109
		52.5284	106.215
		205.865	447.264
		1677.82	69.1366
		793.333	5233.14
		2355.28	201.23
		1043.23	54.0733
		1229.01	306.287
		156.426	92.6971
		1599.41	978.341
		483.184	86.9035
		1453.41	97.7182
		505.199	252.986
		306.287	66.4329
		263.801	78.4063
		621.843	504.813
		1796.78	164.924
		1077.6	1149.2
		2102.68	18392.7
		4354.45	139.432
		8975.78	359.588
		409.412	450.74
		479.708	1222.83
		1923.08	784.193
		161.447	65.2742
		2057.88	293.541
		2250.61	256.848
		626.478	225.563
		320.191	818.052
		3238.61	662.398
		25290.5	474.686
		863.242	58.3219
		121.665	2171.43
		9251.56	10321
		3432.5	117.416
		148.315	735.397
		499.406	97.332
		18462.4	101.581
		2230.14	129.776
		14108.9	30134
		25087	546.913
		1498.99	1549.2
		98.8769	66.4329
		2482.74	99.6494
		11141.4	253.758
		21008.3	86.9035
		779.042	1965.18
		580.902	279.25
		2855.46	445.332
		761.275	357.27
		4747.25	120.12
		213.976	566.997
		31394.3	1083.78
		17569.2	258.007
		166.855	135.183
		57.9357	2193.46
		1081.47	43880.5
		733.466	486.274
		144.839	304.742
		10703	370.402
		517.559	12980.4
		72.6127	76.4751
		562.362	69.5228
		124.369	3384.22
		433.745	165.696
		1806.05	291.996
		967.912	171.49
		270.367	108.919
		3016.13	56.3907
		726.127	863.242
		653.128	167.627
		375.037	393.963
		482.411	420.613
		840.84	42.0999
		443.787	89.9934
		775.566	744.667
		280.795	290.065
		699.863	4267.16
		209.727	92942.6
		7235.4	1076.06
		393.963	90.3797
		210.113	441.856
		1942.39	2385
		297.017	714.54
		237.15	327.182
		281.181	48.2797
		628.023	81.4962
		125.914	156.04
		550.003	1774.76
		4505.47	5401.39
		154.881	139.432
		227.88	100.036
		1107.34	7079.51
		191.574	466.189
		357.656	230.97
		4857.71	2613.1
		3198.05	1259.14
		885.257	302.038
		54.4596	3432.34
		9370.13	1448.78
		319.419	191.574
		182.304	62.1843
		3544.89	1090.59
		1983.72	646.397
		2799.45	101.581
		7424.65	98.4907
		501.337	107.374
		1884.84	612.573
		1332.91	23652.5
		918.86	10252.5
		105.443	450.353
		2456.86	367.699
		6579.18	21131.1
		98.1044	323.129
		1290.42	130.162
		6407.69	1860.88
		1056.36	725.355
		139.432	404.777
		614.891	165.696
		974.865	91.1522
		10810	124.369
		171.876	552.707
		7052.2	793.719
		13005	153.723
		98.8769	1.11134e+06
		307.832	132.866
		4884.37	183.849
		202.002	13734.6
		47.8935	839.295
		330.233	306.673
		121.665	64.1155
		71.454	351.09
		1560.79	140.204
		234.833	222.473
		1281.54	395.508
		13378.5	369.244
		6894.73	127.072
		1629.92	21998.4
		996.108	62794.9
		1501.69	1823.43
		166.469	912.294
		103.126	1092.67
		726.514	18798.6
		136.728	6730.97
		1514.05	101114
		825.391	496.316
		305.514	66.4329
		1098.85	269.98
		229.039	221.701
		724.196	1601.73
		544.982	11964.9
		832.527	188.098
		419.841	688.276
		106.602	314.011
		98.8769	60.2531
		9125.26	1.01345e+06
		8554.01	93.0834
		144.453	673.985
		91.5384	2528.7
		114.326	1434.1
			980.272
			253.372
			590.558
			283.885
			2291.16
			78104.4
			1025.85
			123.982
			14343.2
			28085.7
			13870.6
			69.9091
			16194.2
			307.059
			2505.14
			365.381
			7971.95
			313.239
			931.992
			1.8335e+06
			442.629
			97.332
			393535
			132584
			230.97
			1564.26
			115.871
			120.506
			662.398
			1558.72
			4785.41
			415.978
			135667
			187028
			262.642
			40400
			234.06
			325.212
			335572
			451.126
			535.712
			337789
			106.602
			107.374
			2.60626e+06
			3658.45
			31237
			15083.7
			23463.2
			14132.4
			799.899
			43528.6
			1402.43
			116380
			12081.1
			22767.2
			72081.1
			859.379
			51216
			129.39
			180.759
			795.264
			9376.7
			152.178
			2505.14
			161011
			139.046
			431.042
			6207.9
			10163.9
			18335.9
			317454
			27602.7
			1610.8
			64.1155
			1738.46
			9026
			802.989
			371.947
			163022
			603.69
			99.6494
			3207.71
			2109.25
			1855.1
			2858.93
			202.389
			220.542
			169.558
			201.23
			609.87
			5255.15
			95.0145
			100.422
			3275.3
			169.172
			9638.48
			67.5916
			160.675
			1989.13
			1114.3
			2386.56
			690.593
			764.365
			1261.84
			113.554
			12178.9
			233.674
			39.7825
			748.529
			109923
			71966.2
			8728.59
			14330.2
			30866.4
			18719.8
			104286
			35426.1
			8121.04
			1004.99
			3838.43
			106998
			155.268
			1653.87
			49.8247
			743.894
			157.971
			45415.4
			1256.05
			1362.65
			17885.1
			99.6494
			211380
			12016.2
			2247.52
			6748.35
			4279.13
			633598
			2564.62
			499.019
			171.49
			1422.13
			106.602
			447.65
			310.149
			1895.66
			152.95
			278.478
			151.019
			374.265
			501.337
			3013.38
			458.464
			17921.4
			13983.9
			39251.8
			62.5706
			118.961
			667.805
			2829.19
			151.405
			664.716
			141378
			529.918
			265.732
			412.502
			4189.91
			29180.5
			1255.36
			7125.02
			5927.61
			161.447
			370.402
			2913.78
			938.945
			10613
			148.702
			179.214
			97676.1
			699.091
			816.121
			163.379
			49.4385
			19198.1
			9175.86
			484.342
			793.719
			105.057
			24129.2
			682.869
			599.441
			50620.3
			616.05
			73.7715
			73.3852
			15402.6
			110.464
			459.623
			1449.55
			17824.8
			382082
			964.822
			116.258
			178.056
			1685.54
			658.536
			129.003
			132.48
			59.0944
			2453
			100.036
			276.933
			1.33477e+06
			1695.2
			110.85
			67.9779
			5667.76
			618.367
			230.198
			88.0623
			249.896
			811.872
			179.987
			182.304
			897.231
			89.6072
			188.484
			146.384
			10352.2
			299.334
			103.126
			34521.7
			8028.22
			105.829
			5994.03
			34577.3
			82.2687
			93.8558
			1611
			594.806
			191.96
			1294.28
			362.291
			978.341
			35694.7
			2556.9
			31678.7
			465.803
			659.308
			2413.69
			83.0412
			109.692
			1000.74
			1004.99
			41.3275
			60.2531
			10919
			42045
			276.16
			1250.64
			15837.8
			142.522
			5995.19
			29038.5
			3891.18
			195.436
			910.749
			202.389
			375.81
			1170.3
			1261.45
			639.61
			88.0623
			53173.4
			658.536
			183.463
			100.808
			6675.35
			820.756
			103.898
			1884.46
			200.071
			60.6394
			3572.32
			689.697
			402.846
			100.036
			98.8769
			1929.03
			3803.67
			162.992
			169.558
			113696
			446.877
			31370.6
			136.342
			400.143
			282.34
			21460.9
			342.207
			87.676
			393061
			103.126
			14878
			112184
			334.868
			89.6072
			103.512
			286.975
			707.588
			136.728
			176.511
			134.411
			218.997
			4227.76
			190.802
			168.4
			182.304
			2006.12
			898.003
			271.139
			638.838
			12248.8
			1469.25
			153.336
			83.0412
			819.983
			308.218
			254.145
			105.057
			124.755
			3399.7
			1446.07
			23945.2
			2365.32
			1091.89
			190.802
			322.895
			99.2632
			400.143
			864.401
			578.971
			96092.9
			217.066
			5582.68
			8377.89
			181.146
			330.233
			38857.5
			2624.1
			14827.7
			5289.04
			63.7293
			2065.21
			309.377
			116.644
			171697
			6895.17
			181.146
			26371.6
			153.336
			25145.5
			669.737
			5648.81
			107.374
			176.125
			1614.09
			314.011
			4296.12
			6625.09
			574.523
			75.3164
			13310.3
			247.579
			62847.9
			234.813
			110320
			1794.46
			2184.95
			805538
			427.952
			123.982
			632.272
			1201.2
			2701.73
			317.488
			2945.06
			17525.1
			24826.1
			1739.19
			431988
			243.33
			1230.94
			1513.28
			668.964
			3298.86
			4530.17
			1231.33
			387.397
			44496.5
			18980.5
			14693
			4914.11
			7735.96
			42835
			2356.44
			417198
			108.919
			499388
			2594.36
			1194.25
			1383.12
			1494.35
			1264.16
			215.907
			857.448
			837.364
			123.982
			446.491
			221.314
			1750.04
			185.394
			100403
			74090.5
			1908.79
			630.727
			273326
			64681.3
			11416.7
			185.78
			84.9724
			1067.18
			1008.47
			5493.14
			59466
			8143.06
			1210.08
			95.787
			580.858
			88.4485
			224.404
			1335.61
			40.1687
			51216.2
			1616.41
			6846.45
			21084
			107.374
			105177
			13057.5
			481.495
			15344.8
			378613
			693.297
			1532.98
			1659.66
			110.078
			1071.04
			9522.31
			274828
			407.357
			96354.6
			1292.35
			1035.44
			162.992
			1613.7
			881.949
			1855.87
			145.612
			11281.2
			603.304
			4545.25
			5671.9
			665.488
			128.617
			317.488
			1023.92
			96.9457
			574.336
			1.35159e+06
			157.971
			4850.76
			15860.1
			1087.65
			2771.26
			1380.03
			167.241
			79389
			4239.35
			22010.5
			56782.8
			787.539
			635.748
			1162.96
			210699
			178.828
			22252.7
			190.029
			805.692
			728.831
			86934.1
			437.221
			552387
			2212.76
			14569
			271.525
			35011.1
			1410.56
			1274.2
			1428.92
			2661.18
			394.349
			680.938
			2989.48
			195.05
			8162.75
			98268.1
			3978.25
			131.321
			442.629
			3958.55
			4203.04
			3559.57
			117.03
			1697.13
			16493.9
			1465.77
			1921.92
			3289.98
			2675.45
			284.657
			807.624
			4203.43
			84.5861
			408.64
			558.5
			5348.24
			276.546
			412.116
			256.848
			134.025
			543.051
			2173.36
			25730.9
			1104.25
			82110.7
			222.859
			2081.89
			2374.2
			1730.73
			32314.2
			404.777
			369.244
			260597
			77455.7
			1188.45
			97.7182
			10286.3
			1550.75
			107823
			79.565
			186832
			2756.58
			1988.74
			811.1
			8539.47
			6016.82
			102002
			355.725
			954.394
			3553.78
			7118.59
			2165.64
			3566.91
			593.648
			9151.52
			1325.95
			1176.09
			56.0045
			767.841
			7569.11
			81631.9
			4355.22
			2383.86
			18927.2
			66572.6
			746305
			1788.67
			16245.9
			21594.9
			188.098
			114892
			71716.1
			170905
			1085.71
			711.837
			237.923
			4778.54
			644.631
			100.036
			239.854
			1631.47
			105.057
			224.018
			463.099
			439.925
			8005.55
			125.527
			15220.2
			34678.2
			592.103
			394.735
			1134.38
			84.9724
			1493.58
			999.198
			63.343
			379.672
			416.365
			22077.4
			1162.58
			381284
			639.224
			25338.8
			51135.5
			530.691
			8783.49
			94.2421
			2753.88
			188.098
			2769.71
			982.976
			4692.79
			10776.4
			7476.02
			768.614
			12931.6
			203.547
			6182.9
			5255.93
			147.929
			74.9302
			2066.37
			4378.01
			265.345
			281418
			51.7559
			9498.15
			1.56929e+06
			1418.65
			1283.47
			2549.17
			361153
			226.722
			195.436
			29795.2
			11163.3
			448.738
			53619.9
			1819.57
			1146.35
			6963.47
			503.654
			252.6
			889.12
			4223.9
			585.151
			308616
			3315.47
			15998.5
			122.051
			3953.36
			4651.46
			543.051
			6399.19
			2428.66
			617.981
			6722.09
			468923
			73111.9
			603.304
			217544
			444.174
			1149.44
			1274.59
			4821.02
			17414
			100.808
			1441.05
			115.485
			187.325
			449.195
			9984.64
			473.528
			507.13
			6758.01
			180.373
			1.15837e+06
			1339.09
			191.574
			2422.87
			171990
			219.383
			1161.42
			13416.8
			8037.47
			47801
			59706.5
			266.89
			4376.08
			120.892
			762.82
			334858
			75.3164
			76284.7
			1959
			39285.4
			167.627
			2019.64
			2901.03
			58336.9
			2802.84
			4112.5
			300.107
			319.033
			531.85
			127.459
			18731.8
			167324
			10365.9
			1127.81
			8850.26
			340.276
			5467.24
			2753.49
			972.547
			2011.45
			27383.5
			1640.74
			989.542
			414501
			1782.1
			974.865
			3453.35
			10203.1
			1585.34
			15434.5
			82328.7
			101.967
			842.385
			592.875
			4671.32
			182.304
			4865.44
			876.76
			703.339
			484.342
			80.3375
			275.001
			5288.66
			100.036
			146986
			51.7559
			719.452
			914.612
			105815
			104421
			142.908
			97.332
			2014.23
			49.8247
			99.2632
			7520.83
			7297.97
			152.178
			61125.6
			1905.66
			2168.14
			966.754
			1008.47
			216126
			15991.3
			124135
			106.602
			4226.16
			1938.53
			6049.65
			652679
			1863.98
			62.1843
			604.849
			2.62294e+06
			646.562
			254.917
			122.824
			4439.42
			935.855
			156.426
			150.247
			435.29
			163.379
			28234.4
			10670.7
			74.1577
			545.754
			7435.52
			115.485
			650.811
			62.5706
			217.838
			12702.9
			2256.02
			4630.99
			96.1733
			125946
			7647.13
			65.2742
			1271.88
			1295.06
			11520.3
			1329.82
			365307
			541599
			4122.32
			22917.8
			91.5384
			17944.9
			17937.9
			86.9035
			11522.3
			53785.5
			4536.75
			2627.96
			20463.3
			241.399
			21984.1
			148859
			350.704
			1736.53
			3004.55
			320.964

## Sheet: ED. Fig. 3b
quantification of droplet of R7_WT, R7_Pm
		signal/droplet			area (mm^2)
		R7_WT	R7_Pm		R7_WT	R7_Pm
		62.1843	1458.43		0.50625	0.50625
		98.4907	166.469
		143.681	906.501
		151.405	1806.05
		2454.89	487.432
		132.093	250.282
		175.738	1258.75
		55.232	111.237
		181.918	483.184
		147.157	461.554
		93.0834	572.791
		387.01	145.998
		89.221	735.783
		174.966	664.329
		174.193	1472.73
		106.215	500.951
		112.009	1451.1
		297.403	414.82
		159.903	781.746
		418.527	30634.5
		577.166	908.818
		97.7182	925.04
		120.12	2769.33
		207.024	1683.23
			18642.5
			250.668
			4200.34
			7511.56
			712.609
			127.459
			4790.51
			408.64
			1316.69
			569.701
			954.394
			92.3109
			3667.72
			2183.4
			198.526
			310.149
			826.549
			469.665
			2885.58
			103.126
			103.126
			1291.58
			160.675
			1123.57
			112.395
			874.829
			143.294
			122.051
			157.585
			365.381
			449.967
			168.786
			510.607
			229.425
			197.754
			180.759
			85.7448
			1762.79
			476.618
			2489.3
			160.675
			1158.71
			891.051
			106.215
			197.368
			74.9302
			726.9
			315.17
			7478.34
			609.87
			1990.67
			55.6183
			106.988
			145.225
			693.297
			685.572
			458.464

## Sheet: ED.Fig.3c
turbidity assay of R7_WT and R7_Pm
		WT
		1st			2nd			3rd
		protein conc. (uM)	OD		protein conc. (uM)	OD		protein conc. (uM)	OD
		0			0	0		0	0
		1.6	0.0001		1.6	0.00223333		1.6	0.0028
		3.2	0.0046		3.2	0.0061		3.2	0.00376667
		8	0.0075		8	0.0143333		8	0.0127667
		16	0.0117		16	0.0189333		16	0.0125
		32	0.0239		32	0.0234		32	0.0233333
		80	0.1815		80	0.155967		80	0.1642
		160	0.6698		160	0.6191		160	0.7281
		Pm
		1st			2nd			3rd
		protein conc. (uM)	OD		protein conc. (uM)	OD		protein conc. (uM)	OD
		0	0		0	0		0	0
		1.6	0.0006		1.6	0.0101		1.6	0.0102
		3.2	0.0154		3.2	0.0193667		3.2	0.0165
		8	0.0363		8	0.0377333		8	0.0350667
		16	0.0995		16	0.0874333		16	0.0874333
		32	0.4183		32	0.374867		32	0.3229
		80	1.3788		80	1.23323		80	1.1499
		160	1.5893		160	1.40693		160	1.36027
		Csat
		1st	2nd	3rd	mean	sd
	WT	191	192	170	184.333	12.4231
	Pm	47.8	51.3	56.7	51.9333	4.48367

## Sheet: ED.Fig.3d
CD spectrum
	WT			Pm9
	wavelength	CD		wavelength	CD
	260	-0.816073		260	-0.909237
	259.8	-0.806263		259.8	-0.836323
	259.6	-1.17563		259.6	-1.00505
	259.4	-0.846312		259.4	-1.0229
	259.2	-1.0668		259.2	-0.89395
	259	-0.802274		259	-0.966436
	258.8	-0.919167		258.8	-0.926223
	258.6	-0.898403		258.6	-0.928948
	258.4	-0.911676		258.4	-1.01104
	258.2	-0.920269		258.2	-1.10584
	258	-1.14645		258	-1.17276
	257.8	-0.83902		257.8	-0.824248
	257.6	-0.788072		257.6	-0.80337
	257.4	-0.720665		257.4	-1.17909
	257.2	-0.893728		257.2	-1.01331
	257	-0.744974		257	-0.952455
	256.8	-0.726299		256.8	-0.761602
	256.6	-1.02529		256.6	-1.04487
	256.4	-1.28849		256.4	-1.28804
	256.2	-0.6511		256.2	-1.01709
	256	-1.28592		256	-0.876043
	255.8	-1.01157		255.8	-0.918511
	255.6	-1.11091		255.6	-0.825369
	255.4	-1.0224		255.4	-1.03927
	255.2	-0.994219		255.2	-0.944215
	255	-1.08175		255	-1.10737
	254.8	-0.920107		254.8	-0.73885
	254.6	-0.787963		254.6	-0.944202
	254.4	-0.867642		254.4	-0.955314
	254.2	-1.12968		254.2	-0.980365
	254	-1.00778		254	-0.875586
	253.8	-1.15749		253.8	-1.23688
	253.6	-1.07135		253.6	-0.850333
	253.4	-1.04748		253.4	-1.06556
	253.2	-0.84634		253.2	-0.969722
	253	-1.22933		253	-1.05716
	252.8	-0.965673		252.8	-1.05832
	252.6	-0.961491		252.6	-1.12363
	252.4	-1.03457		252.4	-0.882465
	252.2	-0.971549		252.2	-0.857987
	252	-0.93224		252	-1.06139
	251.8	-1.04888		251.8	-0.917411
	251.6	-0.977957		251.6	-1.06609
	251.4	-0.818081		251.4	-1.02921
	251.2	-1.25543		251.2	-1.00799
	251	-1.02933		251	-1.17121
	250.8	-0.942769		250.8	-1.10962
	250.6	-1.04057		250.6	-1.15773
	250.4	-1.0351		250.4	-1.06163
	250.2	-1.10321		250.2	-1.1345
	250	-0.812123		250	-0.95626
	249.8	-1.46354		249.8	-1.01094
	249.6	-1.28281		249.6	-1.29288
	249.4	-0.955271		249.4	-1.35015
	249.2	-1.00094		249.2	-0.982159
	249	-0.962012		249	-1.2734
	248.8	-1.04804		248.8	-1.24189
	248.6	-1.07251		248.6	-1.15323
	248.4	-0.673491		248.4	-1.20954
	248.2	-1.08766		248.2	-0.719392
	248	-1.00383		248	-1.17126
	247.8	-0.975592		247.8	-1.68317
	247.6	-1.1918		247.6	-1.08517
	247.4	-1.43503		247.4	-1.07543
	247.2	-1.02681		247.2	-1.09777
	247	-1.0929		247	-1.1208
	246.8	-1.3169		246.8	-1.44985
	246.6	-1.15068		246.6	-1.26
	246.4	-1.06482		246.4	-1.36073
	246.2	-1.27286		246.2	-1.39699
	246	-1.11101		246	-1.20687
	245.8	-1.58877		245.8	-1.34188
	245.6	-1.28793		245.6	-1.62314
	245.4	-1.26423		245.4	-1.41526
	245.2	-1.39098		245.2	-1.30938
	245	-1.42802		245	-1.41682
	244.8	-1.33446		244.8	-1.42961
	244.6	-1.58085		244.6	-1.4076
	244.4	-1.39026		244.4	-1.32364
	244.2	-1.581		244.2	-1.85835
	244	-1.69783		244	-1.33723
	243.8	-1.7112		243.8	-1.37915
	243.6	-1.45548		243.6	-1.40007
	243.4	-1.37108		243.4	-1.38866
	243.2	-1.39008		243.2	-1.50184
	243	-1.87083		243	-1.62257
	242.8	-1.86027		242.8	-1.56665
	242.6	-1.64239		242.6	-1.83533
	242.4	-1.45689		242.4	-1.89073
	242.2	-1.88918		242.2	-1.77837
	242	-1.41102		242	-2.1387
	241.8	-1.93464		241.8	-1.87044
	241.6	-1.83696		241.6	-1.85301
	241.4	-2.27932		241.4	-2.00124
	241.2	-1.90113		241.2	-1.85133
	241	-1.86149		241	-2.06675
	240.8	-1.95458		240.8	-1.76893
	240.6	-1.85663		240.6	-2.05
	240.4	-2.02593		240.4	-2.09402
	240.2	-2.35105		240.2	-2.30461
	240	-1.9788		240	-1.9436
	239.8	-2.19595		239.8	-2.07918
	239.6	-2.45369		239.6	-1.87725
	239.4	-2.861		239.4	-2.07741
	239.2	-2.19477		239.2	-2.44528
	239	-2.43597		239	-2.42382
	238.8	-2.31022		238.8	-2.39251
	238.6	-2.28745		238.6	-2.37347
	238.4	-2.60158		238.4	-2.32541
	238.2	-2.65364		238.2	-2.78825
	238	-2.53667		238	-2.64247
	237.8	-2.86056		237.8	-2.92035
	237.6	-2.69575		237.6	-2.93978
	237.4	-2.82068		237.4	-2.78391
	237.2	-3.00655		237.2	-2.51553
	237	-3.03803		237	-2.67486
	236.8	-3.01941		236.8	-3.17183
	236.6	-2.87355		236.6	-2.45557
	236.4	-2.98482		236.4	-3.11384
	236.2	-3.16531		236.2	-3.05238
	236	-3.37143		236	-3.31755
	235.8	-3.26869		235.8	-2.67325
	235.6	-3.37225		235.6	-3.05157
	235.4	-3.77949		235.4	-3.09668
	235.2	-3.29335		235.2	-3.11132
	235	-3.17289		235	-3.58482
	234.8	-3.94633		234.8	-3.45603
	234.6	-4.03609		234.6	-3.09908
	234.4	-3.85569		234.4	-3.59335
	234.2	-3.85537		234.2	-3.196
	234	-3.98873		234	-3.59974
	233.8	-4.15238		233.8	-3.64017
	233.6	-4.12618		233.6	-3.54053
	233.4	-3.95549		233.4	-3.58981
	233.2	-4.60325		233.2	-3.64243
	233	-3.89851		233	-3.55345
	232.8	-4.26558		232.8	-4.30993
	232.6	-4.3449		232.6	-4.1882
	232.4	-4.46487		232.4	-3.885
	232.2	-4.7498		232.2	-3.84636
	232	-5.0356		232	-4.25065
	231.8	-4.3247		231.8	-4.30036
	231.6	-4.50203		231.6	-4.66222
	231.4	-4.66129		231.4	-4.80732
	231.2	-4.77392		231.2	-4.15504
	231	-5.11968		231	-4.27987
	230.8	-4.96258		230.8	-4.5849
	230.6	-4.68392		230.6	-4.71947
	230.4	-5.21805		230.4	-4.7023
	230.2	-4.74275		230.2	-4.37791
	230	-5.14163		230	-4.43621
	229.8	-5.20019		229.8	-4.67031
	229.6	-5.35183		229.6	-4.75537
	229.4	-5.29044		229.4	-4.74544
	229.2	-5.55365		229.2	-4.55506
	229	-5.45978		229	-4.67645
	228.8	-5.31866		228.8	-4.86517
	228.6	-6.24524		228.6	-4.90814
	228.4	-5.93682		228.4	-5.32085
	228.2	-5.85555		228.2	-5.07983
	228	-5.70556		228	-4.81079
	227.8	-6.35405		227.8	-4.83519
	227.6	-5.81533		227.6	-4.56361
	227.4	-6.30601		227.4	-5.1591
	227.2	-5.92451		227.2	-4.99731
	227	-6.70733		227	-5.53326
	226.8	-6.06504		226.8	-5.61601
	226.6	-6.52346		226.6	-5.28732
	226.4	-6.23482		226.4	-4.87495
	226.2	-6.15462		226.2	-5.31553
	226	-6.25208		226	-5.24628
	225.8	-6.48707		225.8	-4.98611
	225.6	-5.93818		225.6	-5.85616
	225.4	-6.65112		225.4	-5.28729
	225.2	-6.1713		225.2	-5.39193
	225	-6.70777		225	-5.49068
	224.8	-7.01814		224.8	-5.80897
	224.6	-6.21288		224.6	-5.81801
	224.4	-6.57624		224.4	-5.3628
	224.2	-6.83645		224.2	-5.64707
	224	-6.39244		224	-5.31871
	223.8	-6.15829		223.8	-5.66303
	223.6	-6.50751		223.6	-5.5003
	223.4	-6.85306		223.4	-5.19849
	223.2	-6.66054		223.2	-4.95461
	223	-6.90791		223	-5.70854
	222.8	-6.34145		222.8	-5.81225
	222.6	-6.82609		222.6	-5.58602
	222.4	-6.26281		222.4	-5.27315
	222.2	-6.49543		222.2	-5.52961
	222	-6.64012		222	-5.78066
	221.8	-7.21559		221.8	-5.83511
	221.6	-7.31869		221.6	-5.82674
	221.4	-6.10269		221.4	-5.137
	221.2	-6.45175		221.2	-5.58656
	221	-5.91415		221	-5.22019
	220.8	-6.29344		220.8	-5.61487
	220.6	-7.30747		220.6	-5.49829
	220.4	-6.84904		220.4	-5.32539
	220.2	-6.9595		220.2	-5.13185
	220	-6.30829		220	-5.43137
	219.8	-7.80493		219.8	-5.81322
	219.6	-6.78468		219.6	-5.73655
	219.4	-7.19335		219.4	-6.42498
	219.2	-6.70285		219.2	-6.2006
	219	-7.11329		219	-5.72165
	218.8	-7.62216		218.8	-5.72816
	218.6	-7.84569		218.6	-5.71188
	218.4	-7.32865		218.4	-6.18667
	218.2	-7.17539		218.2	-5.34346
	218	-6.90654		218	-5.20626
	217.8	-7.44032		217.8	-5.75521
	217.6	-7.60899		217.6	-6.57144
	217.4	-7.30932		217.4	-6.36172
	217.2	-7.59148		217.2	-6.27692
	217	-7.08122		217	-6.86844
	216.8	-7.22183		216.8	-6.35246
	216.6	-7.81967		216.6	-6.30111
	216.4	-6.91034		216.4	-5.93506
	216.2	-6.06954		216.2	-6.89896
	216	-7.63351		216	-5.97236
	215.8	-8.33148		215.8	-7.39468
	215.6	-7.60845		215.6	-7.28722
	215.4	-8.96546		215.4	-7.74226
	215.2	-8.83868		215.2	-7.30535
	215	-8.24813		215	-6.72356
	214.8	-7.90235		214.8	-7.65372
	214.6	-8.15749		214.6	-6.38373
	214.4	-6.74061		214.4	-8.47648
	214.2	-7.77504		214.2	-5.9819
	214	-8.9344		214	-7.13518
	213.8	-8.22148		213.8	-6.1846
	213.6	-8.76313		213.6	-6.99238
	213.4	-11.1538		213.4	-9.36107
	213.2	-9.43623		213.2	-8.86016
	213	-9.6599		213	-8.13435
	212.8	-10.3334		212.8	-8.9493
	212.6	-7.8238		212.6	-8.89032
	212.4	-8.72218		212.4	-8.89608
	212.2	-9.8014		212.2	-11.7632
	212	-8.37697		212	-9.26292
	211.8	-11.9109		211.8	-9.79647
	211.6	-9.74251		211.6	-7.28922
	211.4	-10.8839		211.4	-8.661
	211.2	-11.2944		211.2	-11.7193
	211	-9.87358		211	-10.35
	210.8	-10.898		210.8	-11.4301
	210.6	-12.4592		210.6	-9.73745
	210.4	-12.9992		210.4	-9.38478
	210.2	-11.9593		210.2	-12.1255
	210	-12.729		210	-10.55
	209.8	-13.1091		209.8	-11.8953
	209.6	-16.9772		209.6	-13.3546
	209.4	-12.3524		209.4	-14.2748
	209.2	-9.91313		209.2	-10.116
	209	-20.5762		209	-13.9811
	208.8	-10.5138		208.8	-11.5672
	208.6	-16.1576		208.6	-19.5791
	208.4	-15.412		208.4	-15.6091
	208.2	-13.6834		208.2	-18.0103
	208	-13.8509		208	-11.4681
	207.8	-18.818		207.8	-21.4709
	207.6	-16.2598		207.6	-16.3278
	207.4	-11.7165		207.4	-17.3753
	207.2	-16.9032		207.2	-12.5559
	207	-9.03504		207	-18.8584
	206.8	-12.5533		206.8	-20.1643
	206.6	-16.7316		206.6	-24.4295
	206.4	-12.9448		206.4	-13.504
	206.2	-16.3884		206.2	-11.1992
	206	-12.2888		206	-19.7062
	205.8	-21.2401		205.8	-29.5391
	205.6	-26.8712		205.6	-14.2635
	205.4	-21.636		205.4	-27.4079
	205.2	-22.2491		205.2	-18.6021
	205	-21.3595		205	-7.27052
	204.8	-26.3307		204.8	-31.9584
	204.6	-30.389		204.6	-22.9495
	204.4	-13.4724		204.4	-26.7863
	204.2	-22.697		204.2	-28.5064
	204	-27.1905		204	-22.9413
	203.8	-10.5842		203.8	-43.8418
	203.6	-2.77689		203.6	-3.59405
	203.4	-14.4069		203.4	1.50269
	203.2	-30.1503		203.2	14.1868
	203	10.164		203	-15.3255
	202.8	-2.3547		202.8	2.90383
	202.6	-5.03978		202.6	-5.60702
	202.4	-7.60352		202.4	-34.6667
	202.2	-9.60988		202.2	6.16659
	202	6.08117		202	24.3503
	201.8	13.975		201.8	1.42896
	201.6	-4.97972		201.6	-6.22374
	201.4	-22.392		201.4	-12.7034
	201.2	-9.63626		201.2	1.98635
	201	-14.7855		201	19.1395
	200.8	-16.8865		200.8	-22.7233
	200.6	8.83895		200.6	-0.538173
	200.4	-7.32887		200.4	-4.45192
	200.2	-4.16502		200.2	-4.34683
	200	-8.50223		200	-0.178112
	199.8	2.56421		199.8	-1.412
	199.6	9.60781		199.6	-5.2562
	199.4	-8.08371		199.4	9.35755
	199.2	-7.17871		199.2	-6.30943
	199	12.5049		199	13.5466
	198.8	-15.8573		198.8	9.57392
	198.6	-7.31713		198.6	-7.2043
	198.4	14.8603		198.4	-10.8376
	198.2	-1.64046		198.2	3.52623
	198	-0.271949		198	7.14667
	197.8	2.21459		197.8	-9.31645
	197.6	-0.184471		197.6	-11.2566
	197.4	5.57508		197.4	11.5065
	197.2	-1.76435		197.2	2.88835
	197	5.63791		197	-6.56199
	196.8	3.43743		196.8	13.2874
	196.6	7.91267		196.6	-2.40655
	196.4	-20.7266		196.4	13.129
	196.2	-4.67535		196.2	5.94633
	196	-3.99		196	-1.31816
	195.8	-2.63674		195.8	-17.8333
	195.6	15.2029		195.6	-1.48287
	195.4	-9.20957		195.4	28.7333
	195.2	2.45145		195.2	-6.9273
	195	13.4439		195	5.67858
	194.8	0.849153		194.8	5.66065
	194.6	-7.00556		194.6	17.2095
	194.4	-3.41883		194.4	-13.3613
	194.2	5.1609		194.2	22.6188
	194	17.8271		194	10.7861
	193.8	-9.08078		193.8	-23.0202
	193.6	-10.7113		193.6	-3.74167
	193.4	7.32946		193.4	-0.277286
	193.2	5.68213		193.2	18.3097
	193	-11.4499		193	-4.59536
	192.8	-2.64947		192.8	-1.6157
	192.6	4.83604		192.6	13.815
	192.4	0.869812		192.4	17.5593
	192.2	5.13671		192.2	-5.14073
	192	0.716878		192	-10.5582
	191.8	-7.086		191.8	10.9163
	191.6	-3.05003		191.6	21.2075
	191.4	-1.3665		191.4	-8.05782
	191.2	8.43585		191.2	-20.1537
	191	-5.22103		191	3.81309
	190.8	16.6135		190.8	-35.5593
	190.6	4.23736		190.6	16.0211
	190.4	-6.03298		190.4	-7.98791
	190.2	-2.90138		190.2	0.728794
	190	8.66342		190	0.0816052
		normalized value of 3 measurements			normalized value of 3 measurements
