# Supplementary material for: Cell cycle-specific phase separation regulated by protein charge blockiness
Source: Nat Cell Biol. 2022 May 5;24(5):625–32. doi: 10.1038/s41556-022-00903-1 (PMC9106583; doi:10.1038/s41556-022-00903-1)
Supplement: Source Data Extended Data Fig. 4 — Statistical Source Data [file 41556_2022_903_MOESM11_ESM.xlsx]

## Sheet: ED. Fig. 4a
		name	Dseg	Csat
				1st	2nd	3rd	mean	sd
		WT	0.78781	454	448	506	469.333	31.8957
		Pm9	1.02826	285	317	257	286.333	30.0222
		CBm1	0.10791	666	692	775	711	56.9298
		CBm2	0.15058	794	762	827	794.333	32.5013
		CBm3	0.91009	129	116	121	122	6.55744
		CBm4	1.97881	72	67	78	72.3333	5.50757

## Sheet: ED. Fig.4c
		name	Dseg	Csat
				1st	2nd	3rd	mean	sd
		CBm-5	0.36151	710	423	419	517.333	166.866
		CBm-6	1.25337	68.6	73.7	69.4	70.5667	2.74287
		CBm-7	6.62525	22.6	27.1	26.9	25.5333	2.54231
		CBm-8	2.17914	90.7	90.6	87.2	89.5	1.99249
		CBm-9	0.32698	413	558	398	456.333	88.3648
		CBm-10	1.75696	132	123	114	123	9
		CBm-11	6.54975	26.1	24.1	24.5	24.9	1.0583
		CBm-12	2.25806	80.2	71.3	67.5	73	6.51844
		CBm-13	0.33161	664	734	949.6	782.533	148.857
		CBm-14	1.66154	156	170	152	159.333	9.45163
		CBm-15	7.8962	32.4	30.2	30.1	30.9	1.3
		CBm-16	2.36754	70.1	66.9	76.8	71.2667	5.05206

## Sheet: ED. Fig. 4d
			name	net charge	Csat (uM)
					1st	2nd	3rd	mean	sd
			WT	5	454	448	506	469.333	31.8957
			Pm9	-4	285	317	257	286.333	30.0222
			CBm1	0	666	692	775	711	56.9298
			CBm2	-1	794	762	827	794.333	32.5013
			CBm3	-3	129	116	121	122	6.55744
			CBm4	-4	72	67	78	72.3333	5.50757
			CBm-5	5	710	423	419	517.333	166.866
			CBm-6	5	68.6	73.7	69.4	70.5667	2.74287
			CBm-7	5	22.6	27.1	26.9	25.5333	2.54231
			CBm-8	5	90.7	90.6	87.2	89.5	1.99249
			CBm-9	0	413	558	398	456.333	88.3648
			CBm-10	0	132	123	114	123	9
			CBm-11	0	26.1	24.1	24.5	24.9	1.0583
			CBm-12	0	80.2	71.3	67.5	73	6.51844
			CBm-13	-4	664	734	949.6	782.533	148.857
			CBm-14	-4	156	170	152	159.333	9.45163
			CBm-15	-4	32.4	30.2	30.1	30.9	1.3
			CBm-16	-4	70.1	66.9	76.8	71.2667	5.05206
			R7_WT	6	191	192	170	184.333	12.4231
			R7_Pm	-1	47.8	51.3	56.7	51.9333	4.48367
