# Supplementary material for: Cell cycle-specific phase separation regulated by protein charge blockiness
Source: Nat Cell Biol. 2022 May 5;24(5):625–32. doi: 10.1038/s41556-022-00903-1 (PMC9106583; doi:10.1038/s41556-022-00903-1)
Supplement: Source Data Extended Data Fig. 6 — Statistical Source Data [file 41556_2022_903_MOESM13_ESM.xlsx]

## Sheet: ED. Fig. 6b
ammonium acetate treatment and quantification of EGFP signal
	normalized EGFP signal
		Cell 1	Cell 2	Cell 3	Cell 4
	Pre	1	1	1	1
	Ammonium acetate 1 min	0.616121	0.654495	0.510694	0.847193
	Ammonium acetate 2 min	0.469588	0.554986	0.424857	0.61102
	Ammonium acetate 3 min	0.473199	0.526807	0.395328	0.514063
	Ammonium acetate 4 min	0.389471	0.489135	0.380677	0.435641
	Ammonium acetate 5 min	0.37314	0.460281	0.371737	0.393557
	Ammonium acetate 6 min	0.368417	0.465303	0.365901	0.360344
	Ammonium acetate 7 min	0.376985	0.451386	0.355512	0.346293
	Ammonium acetate 8 min	0.361294	0.473824	0.354551	0.341083
	Ammonium acetate 9 min	0.333253	0.463169	0.348892	0.339587
	Ammonium acetate 10 min	0.327912	0.465786	0.348119	0.331438
	Wash 1 min	0.755915	1.07416	0.746903	0.469783
	Wash 2 min	0.769809	0.987144	0.788625	0.505396
	Wash 3 min	0.797353	1.14099	0.828989	0.549263
	Wash 5 min	0.909647	1.14455	0.895826	0.626701
	Wash 10 min	1.01303	1.12412	1.00831	0.786129
	Wash 20 min	1.09205	1.25299	1.17604	0.894149
	Wash 30 min	1.05025	1.28356	1.22695	0.957336

## Sheet: ED. Fig. 6c
FRAP analysis of (WT)8-LR
	normalized EGFP signal
	Time (sec)	Cell 1	Cell 2	Cell 3	Cell 4	Cell 5	Cell 6	Cell 7	Cell 8	Cell 9	Cell 10	Cell 11	Cell 12	Cell 13	Cell 14	Cell 15	Cell 16	Cell 17	Cell 18	Cell 19	Cell 20	Cell 21	Cell 22	Cell 23	Cell 24	Cell 25	Cell 26	Cell 27	Cell 28	Cell 29	Cell 30	Cell 31	Cell 32	Cell 33	Cell 34	Cell 35	Cell 36	Cell 37	Cell 38	mean	SD
	-6	0.976639	1.02844	1.01872	0.944948	1.02143	1.00754	0.999797	1.01011	0.954174	0.960301	1.02763	1.00781	1.01234	1.06851	1.00224	1.03139	1.0197	1.01526	0.981389	0.99139	1.01166	1.05525	0.993891	0.982527	0.959405	1.03593	1.0026	0.988453	1.07152	1.00354	1.00795	0.978596	0.983158	1.04248	1.01206	1.00526	1.01329	1.04059	1.00705	0.029033
	-4	1.00804	1.00118	0.990785	1.00883	1.00392	0.989131	0.988726	1.00246	0.99603	1.0138	0.993243	0.994375	1.03115	1.04099	0.982245	0.995674	1.01779	1.00751	1.02483	0.990272	0.994372	1.00271	1.0024	1.00818	0.966438	0.997051	1.0225	1.00632	0.972911	0.985404	1.01962	0.992742	0.997069	0.962952	0.998459	1.02365	1.0005	0.963811	0.999949	0.0174587
	-2	1.01532	0.970376	0.990493	1.04622	0.974649	1.00333	1.01148	0.98743	1.0498	1.0259	0.979125	0.997815	0.956509	0.890495	1.01551	0.972941	0.96251	0.977222	0.993786	1.01834	0.993967	0.94204	1.00371	1.00929	1.07416	0.967021	0.974898	1.00522	0.955573	1.01106	0.972436	1.02866	1.01977	0.994564	0.989476	0.971088	0.986202	0.995604	0.993	0.0325329
	0	0.162344	0.259089	0.315354	0.116525	0.192967	0.17768	0.181472	0.218081	0.282473	0.215742	0.234732	0.231236	0.305796	0.192717	0.176887	0.103361	0.216621	0.20649	0.363118	0.253173	0.264739	0.256247	0.25295	0.163061	0.263064	0.258062	0.20287	0.195121	0.280234	0.234527	0.171644	0.168634	0.228573	0.250083	0.155733	0.231811	0.178117	0.30478	0.222792	0.0552244
	2	0.421516	0.512709	0.50982	0.37056	0.426589	0.400368	0.424605	0.446974	0.51808	0.469991	0.412677	0.441515	0.480855	0.474889	0.412654	0.313536	0.408671	0.387884	0.530113	0.447456	0.500648	0.44878	0.478325	0.344689	0.418885	0.482511	0.35698	0.404141	0.509707	0.460262	0.388969	0.398899	0.434099	0.43587	0.356985	0.421021	0.424236	0.489515	0.435947	0.0520626
	4	0.54671	0.596776	0.609496	0.507854	0.512126	0.475814	0.557995	0.537424	0.653444	0.56375	0.498176	0.534106	0.597719	0.623457	0.540276	0.427518	0.508035	0.455923	0.608054	0.585501	0.643626	0.538501	0.56746	0.456592	0.528176	0.589948	0.44689	0.528249	0.625649	0.547378	0.479983	0.526725	0.532454	0.550041	0.473528	0.520162	0.516947	0.563081	0.541462	0.0555885
	6	0.624534	0.658327	0.673677	0.566367	0.576716	0.559966	0.577772	0.668747	0.704985	0.587018	0.489039	0.563967	0.651895	0.679095	0.609739	0.500091	0.541958	0.505235	0.625232	0.689835	0.665047	0.573922	0.66145	0.532822	0.63533	0.677057	0.501462	0.592838	0.679927	0.634374	0.546002	0.597345	0.617927	0.613193	0.540717	0.561095	0.578981	0.636968	0.602649	0.0593926
	8	0.704837	0.695299	0.742578	0.65181	0.63339	0.584075	0.63972	0.71885	0.762649	0.669552	0.51388	0.625103	0.690911	0.782381	0.65888	0.553536	0.601114	0.510883	0.640049	0.689028	0.761176	0.560561	0.681372	0.562643	0.677082	0.700396	0.55955	0.63374	0.721066	0.651223	0.615473	0.637881	0.651406	0.631788	0.593617	0.618837	0.599562	0.699699	0.648042	0.0665169
	10	0.733806	0.716945	0.791392	0.67967	0.641471	0.610979	0.686763	0.752472	0.766545	0.659454	0.581644	0.647404	0.762375	0.756553	0.683922	0.566666	0.622372	0.549644	0.67058	0.712387	0.7747	0.613693	0.70991	0.634485	0.691771	0.730997	0.573081	0.665673	0.713262	0.712134	0.683901	0.654796	0.698208	0.666452	0.634934	0.638447	0.645569	0.722154	0.677821	0.0602634
	12	0.767364	0.754011	0.786632	0.752149	0.694022	0.644949	0.701166	0.815101	0.774337	0.715209	0.618128	0.667843	0.757567	0.792446	0.751944	0.621053	0.649053	0.568852	0.706429	0.760795	0.797457	0.710274	0.735583	0.664509	0.672394	0.761757	0.607604	0.646845	0.726786	0.719592	0.684596	0.671738	0.724683	0.683116	0.669579	0.668752	0.652119	0.722119	0.705751	0.0584346
	14	0.78813	0.76807	0.784711	0.805863	0.692847	0.672499	0.704462	0.756428	0.760979	0.704547	0.644808	0.709831	0.774329	0.808305	0.745261	0.630901	0.666088	0.620641	0.712553	0.768442	0.74591	0.782552	0.758414	0.676865	0.693433	0.747677	0.622614	0.624163	0.77725	0.685022	0.712133	0.717948	0.760562	0.684189	0.668713	0.710685	0.648573	0.745536	0.717946	0.0543073
	16	0.819069	0.753841	0.750386	0.846615	0.661923	0.694507	0.755195	0.730058	0.80751	0.736532	0.612703	0.693387	0.800497	0.793581	0.7589	0.616394	0.691126	0.614833	0.681753	0.756165	0.773769	0.724263	0.782535	0.671801	0.728093	0.769653	0.655421	0.665696	0.787647	0.719694	0.736646	0.712002	0.81209	0.70195	0.712262	0.699857	0.683727	0.725469	0.727304	0.058016
	18	0.853067	0.790359	0.771098	0.816176	0.680786	0.695454	0.771282	0.743902	0.80072	0.797491	0.681197	0.722387	0.776431	0.829933	0.782253	0.655048	0.712064	0.638836	0.669057	0.715456	0.756762	0.710319	0.767533	0.687825	0.815365	0.776756	0.683726	0.680739	0.739804	0.705617	0.747137	0.734266	0.799967	0.688409	0.738948	0.710841	0.675355	0.776759	0.739451	0.0536877
	20	0.841387	0.782772	0.744707	0.900759	0.712927	0.703305	0.782568	0.734013	0.824375	0.776043	0.675581	0.687798	0.822383	0.830174	0.82337	0.632278	0.70011	0.670698	0.720022	0.716627	0.782191	0.724308	0.791282	0.645625	0.860322	0.763342	0.676006	0.679525	0.747014	0.736354	0.747672	0.735895	0.823381	0.705598	0.73099	0.717444	0.694812	0.783424	0.748081	0.0625267
	22	0.864423	0.768864	0.77874	0.856355	0.695733	0.708109	0.77834	0.759197	0.827659	0.794669	0.664287	0.717748	0.768155	0.811564	0.818749	0.624694	0.673305	0.695873	0.704188	0.712283	0.78207	0.70032	0.784284	0.740581	0.872726	0.75551	0.684519	0.67845	0.721066	0.734866	0.749706	0.758539	0.821005	0.730821	0.743204	0.720379	0.694347	0.805843	0.750031	0.0586827
	24	0.904586	0.753065	0.785337	0.858432	0.744325	0.712173	0.753045	0.798884	0.858383	0.86328	0.639478	0.642729	0.794901	0.741926	0.86302	0.685571	0.676938	0.668487	0.702306	0.727812	0.78786	0.689828	0.81842	0.742066	0.840262	0.752719	0.696548	0.698399	0.716062	0.687126	0.803094	0.728347	0.825193	0.708888	0.741207	0.78628	0.702021	0.803811	0.755337	0.0672931
	26	0.90009	0.788694	0.772935	0.857358	0.759808	0.720348	0.735203	0.771063	0.843188	0.814299	0.665239	0.619389	0.813503	0.777167	0.883988	0.700852	0.698342	0.656019	0.679572	0.719046	0.783933	0.714309	0.827802	0.7025	0.88786	0.743428	0.682525	0.652451	0.747669	0.648948	0.818615	0.731877	0.826613	0.684499	0.740813	0.750039	0.747563	0.791265	0.754179	0.0712303
	28	0.91184	0.72457	0.812271	0.886149	0.757107	0.712866	0.742512	0.751813	0.865842	0.836751	0.612639	0.68486	0.817628	0.81586	0.849505	0.691646	0.71631	0.657698	0.705503	0.759468	0.828191	0.711126	0.797646	0.734594	0.914656	0.715776	0.692582	0.626405	0.723956	0.680507	0.804753	0.753788	0.791983	0.686835	0.754813	0.775386	0.733455	0.800425	0.75894	0.0736036
	30	0.928225	0.692347	0.852651	0.826418	0.772611	0.726214	0.732802	0.816156	0.893838	0.843462	0.638273	0.66727	0.828768	0.827784	0.865008	0.701776	0.744416	0.695847	0.754347	0.782047	0.843537	0.764483	0.823231	0.694037	0.915398	0.717774	0.707677	0.624093	0.741294	0.712596	0.825466	0.747136	0.793992	0.737949	0.757282	0.783212	0.72173	0.820385	0.771619	0.0734631
	32	0.938793	0.75	0.842629	0.871896	0.793062	0.746859	0.741724	0.823408	0.876918	0.889056	0.700612	0.716261	0.826429	0.807243	0.860263	0.699418	0.749325	0.66894	0.750792	0.755541	0.837949	0.750179	0.834559	0.698561	0.926259	0.71844	0.690587	0.623065	0.776118	0.690838	0.817277	0.75615	0.80947	0.677442	0.780974	0.789171	0.711149	0.801708	0.776291	0.0740813
	34	0.891562	0.794143	0.820999	0.855066	0.809823	0.736029	0.725171	0.827759	0.855879	0.912261	0.735986	0.764823	0.809641	0.758509	0.860884	0.703229	0.75664	0.676453	0.715152	0.738373	0.791505	0.85909	0.81923	0.709612	0.890293	0.71622	0.669681	0.641776	0.749754	0.707686	0.812861	0.755254	0.80151	0.657488	0.768813	0.796997	0.705917	0.768062	0.772898	0.0682401
	36	0.903775	0.772724	0.814276	0.839596	0.779744	0.74261	0.738141	0.843581	0.848921	0.843462	0.673488	0.764841	0.78137	0.769612	0.847269	0.707304	0.742599	0.740496	0.681395	0.735173	0.813452	0.781655	0.782075	0.756651	0.846079	0.74365	0.676842	0.649601	0.724463	0.798206	0.769535	0.778495	0.817062	0.74038	0.774145	0.811182	0.689211	0.816785	0.772101	0.0574134
	38	0.861573	0.772573	0.7835	0.843464	0.795371	0.768452	0.772393	0.82855	0.851481	0.892192	0.672409	0.71001	0.777193	0.700602	0.87333	0.729074	0.734916	0.716147	0.785505	0.745604	0.741497	0.792775	0.832788	0.702905	0.860322	0.722404	0.676178	0.68165	0.733072	0.724638	0.784093	0.706518	0.808931	0.753254	0.784074	0.795974	0.691886	0.817462	0.769073	0.0593611
	40	0.92906	0.794049	0.80417	0.820832	0.794464	0.749353	0.79149	0.816552	0.847307	0.864785	0.71454	0.70091	0.737835	0.711271	0.883864	0.697362	0.699889	0.709407	0.791271	0.740844	0.656948	0.811248	0.815359	0.716386	0.865575	0.768099	0.698221	0.654927	0.74612	0.727545	0.783745	0.690065	0.762815	0.673676	0.803879	0.794262	0.701169	0.815146	0.76538	0.066095
	42	0.904749	0.809223	0.790849	0.824914	0.764529	0.747136	0.784575	0.754582	0.849756	0.881593	0.723137	0.708827	0.733238	0.765967	0.869852	0.699607	0.771834	0.751019	0.800293	0.754058	0.650551	0.81775	0.779407	0.760454	0.865486	0.78351	0.693911	0.685365	0.741294	0.765382	0.777296	0.6842	0.766635	0.695156	0.812205	0.838152	0.701614	0.775155	0.770612	0.0594339
		Imax	tauD
	Cell 1	1.0077	6.96041
	Cell 2	0.624301	2.65389
	Cell 3	0.619148	3.59912
	Cell 4	0.99958	5.92672
	Cell 5	0.755586	6.18233
	Cell 6	0.737357	5.95653
	Cell 7	0.732003	3.78177
	Cell 8	0.740917	3.86458
	Cell 9	0.719576	3.94108
	Cell 10	0.878357	9.24211
	Cell 11	0.600566	7.10662
	Cell 12	0.595676	3.54413
	Cell 13	0.62984	3.83187
	Cell 14	0.699895	1.67949
	Cell 15	0.933845	7.3724
	Cell 16	0.789772	6.06781
	Cell 17	0.679558	6.01586
	Cell 18	0.68684	9.9559
	Cell 19	0.469092	4.57417
	Cell 20	0.608384	2.55669
	Cell 21	0.609144	1.8514
	Cell 22	0.705448	8.1949
	Cell 23	0.719969	4.6411
	Cell 24	0.756307	6.00051
	Cell 25	0.918495	11.6842
	Cell 26	0.593022	2.13555
	Cell 27	0.673104	6.90403
	Cell 28	0.561124	2.05746
	Cell 29	0.55094	1.77374
	Cell 30	0.597712	2.70701
	Cell 31	0.852987	6.93497
	Cell 32	0.71698	3.50991
	Cell 33	0.769007	5.18909
	Cell 34	0.568721	3.06181
	Cell 35	0.851108	7.47617
	Cell 36	0.772311	8.89444
	Cell 37	0.656739	3.37367
	Cell 38	0.657293	5.51073
	mean	0.711537	5.17669
	SD	0.125518	2.48613
