# Supplementary material for: Cell cycle-specific phase separation regulated by protein charge blockiness
Source: Nat Cell Biol. 2022 May 5;24(5):625–32. doi: 10.1038/s41556-022-00903-1 (PMC9106583; doi:10.1038/s41556-022-00903-1)
Supplement: Source Data Extended Data Fig. 7 — Statistical Source Data [file 41556_2022_903_MOESM15_ESM.xlsx]

## Sheet: ED. Fig. 7b
line analysis of Hoechst and EGFP signal
	(WT)8-LR					(A9)8-LR
	Distance (µm)	normalized Hoechst signal	normalized EGFP signal			Distance (µm)	normalized Hoechst signal	normalized EGFP signal
	0	0	0			0	0	0
	0.0830237	0.0116959	0.047619			0.083	0.0044843	0.00729927
	0.165992	0.0350877	0.047619			0.166	0.0179372	0.0291971
	0.249016	0.0584795	0.0833333			0.249	0.0403587	0.0583942
	0.331985	0.105263	0.190476			0.332	0.0627803	0.138686
	0.415008	0.175439	0.380952			0.415	0.125561	0.248175
	0.497977	0.298246	0.511905			0.498	0.174888	0.335766
	0.581001	0.479532	0.714286			0.581	0.264574	0.430657
	0.664024	0.684211	0.75			0.664	0.345291	0.510949
	0.746993	0.842105	0.690476			0.747	0.457399	0.562044
	0.830017	0.935673	0.666667			0.83	0.55157	0.620438
	0.912985	0.982456	0.607143			0.913	0.641256	0.583942
	0.996009	1	0.607143			0.996	0.717489	0.678832
	1.07898	0.964912	0.607143			1.079	0.757848	0.773723
	1.162	0.935673	0.714286			1.162	0.816143	0.751825
	1.24502	0.865497	0.809524			1.245	0.883408	0.788321
	1.32799	0.795322	0.952381			1.328	0.883408	0.737226
	1.41102	0.695906	0.97619			1.411	0.923767	0.80292
	1.49399	0.643275	0.97619			1.494	0.910314	0.737226
	1.57701	0.608187	1			1.577	0.896861	0.788321
	1.65998	0.690058	0.940476			1.66	0.887892	0.781022
	1.743	0.74269	0.869048			1.743	0.883408	0.766423
	1.82603	0.847953	0.738095			1.826	0.90583	0.868613
	1.90899	0.918129	0.702381			1.909	0.950673	0.89781
	1.99202	0.918129	0.619048			1.992	0.964126	0.912409
	2.07499	0.877193	0.666667			2.075	0.946188	1
	2.15801	0.736842	0.738095			2.158	1	0.941606
	2.24098	0.608187	0.77381			2.241	0.982063	0.912409
	2.324	0.45614	0.77381			2.324	0.914798	0.919708
	2.40703	0.309942	0.702381			2.407	0.914798	0.919708
	2.48999	0.216374	0.571429			2.49	0.847534	0.934307
	2.57302	0.146199	0.392857			2.573	0.775785	0.868613
	2.65599	0.105263	0.285714			2.656	0.632287	0.766423
	2.73901	0.0760234	0.166667			2.739	0.506726	0.642336
	2.82203	0.0467836	0.107143			2.822	0.35426	0.467153
	2.905	0.0526316	0.107143			2.905	0.242152	0.372263
						2.988	0.188341	0.29927
						3.071	0.147982	0.19708
						3.154	0.130045	0.160584
						3.237	0.103139	0.131387
						3.32	0.0807175	0.116788
						3.403	0.0807175	0.080292
						3.486	0.0807175	0.124088

## Sheet: ED. Fig. 7c
bonding box of chromosome
	bounding box (um^3)
	none	full-length	(WT)12-LR	(A9)12-LR	(Pm9)12-LR	(CBm-3)12-LR	(R7_WT)12-LR	(R7_A7)12-LR
	808.665	1773.43	1571.88	856.414	1144.24	2959.95	1246.79	668.199
	1011.52	3906.7	723.622	703.668	919.456	1255.24	754.598	671.581
	876.084	1437.07	1317.69	865.345	815.283	1094.76	1565.06	701.804
	1016.77	1310.88	1160.59	908.012	1156.93	1164.78	1079.81	665.956
	912.235	2171.63	967.946	847.506	1083.07	1598.32	1113.06	876.396
	755.789	1115.74	850.523	852.191	1369.88	1280.96	942.642	799.443
	969.783	1772.81	1641.97	938.621	1057.41	2096.11	740.43	927.618
	942.754	1361.08	871.97	967.373	1283.91	1664.44	925.715	685.054
	745.287	1365.91	1087.6	845.112	1563.02	791.734	1357.45	808.177
	729.164	2336.71	961.627	876.65	1069.2	1128.43	837.187	514.003
	817.216	2875.83	1152.5	776.979	1480.11	911.247	1009.83	804.638
	820.98	2545.78	1295.25	962.635	1448.47	1263.1		993.395
						1561.6
p-value (v.s. none)		1.82923e-05	0.00828746	0.488485	0.000296021	0.000276225	0.0397106	0.986885

## Sheet: ED. Fig. 7d
correlation coefficient of Hoechst and EGFP signal
	correlation coefficient
	LR	full-length	(WT)12-LR	(A9)12-LR	(Pm9)12-LR	(CBm-3)12-LR	(R7_WT)12-LR	(R7_A7)12-LR
	0.206883	-0.28946	-0.237636	0.0542798	-0.26397	-0.404811	-0.488888	-0.0773338
	0.0307893	-0.315021	-0.433558	-0.0264589	-0.0303722	-0.216901	-0.184821	-0.146321
	0.0514792	-0.378752	-0.268613	0.255639	-0.312602	-0.518748	-0.302936	-0.220812
	0.312188	-0.549706	-0.238363	-0.07549	-0.325275	-0.290858	-0.319499	-0.273287
	0.0165696	-0.344792	-0.082367	0.00997076	-0.422575	-0.384429	-0.329399	0.0421304
	-0.215007	-0.473549	-0.144727	-0.163878	-0.227574	-0.189275	-0.257783	0.0951819
	-0.0339541	-0.313274	-0.204659	-0.13055	-0.357332	-0.234507	-0.194024	-0.00924099
	-0.00501475	-0.28505	-0.502195	0.105385	-0.318845	-0.29336	-0.292979	-0.0159018
	0.0459305	-0.438975	-0.307773	0.0299857	-0.0765344	-0.187867	-0.380706	-0.0543875
	0.120011	-0.399375	-0.479711	0.0433041	-0.337786	-0.404952	-0.182634	0.0416019
	-0.128319						-0.364299	-0.13665
	0.0759539							-0.00849632
	-0.00141716
	0.186821
	-0.0501312
	-0.0238827
	-0.0401644
	0.156764
	0.0643055
	0.121532
	0.164858
	-0.0206065
	-0.0715792
	0.100463
	-0.0756892
	0.0295762
p-value (v.s. LR)		2.39531e-06	4.65776e-06	0.245502	1.04111e-05	3.34819e-06	1.78098e-06	0.0096528
