# Supplementary material for: Cell cycle-specific phase separation regulated by protein charge blockiness
Source: Nat Cell Biol. 2022 May 5;24(5):625–32. doi: 10.1038/s41556-022-00903-1 (PMC9106583; doi:10.1038/s41556-022-00903-1)
Supplement: Source Data Extended Data Fig. 8 — Statistical Source Data [file 41556_2022_903_MOESM17_ESM.xlsx]

## Sheet: ED. Fig. 8c
turbidity assay of B23IDR
			WT
			1st			2nd			3rd
			protein conc. (uM)	OD		protein conc. (uM)	OD		protein conc. (uM)	OD
			0	0		0	0		0	0
			1.82	0.0139		1.82	0.0151		1.82	0.021
			3.64	0.0701		3.64	0.0921		3.64	0.0896
			9.1	0.3346		9.1	0.4851		9.1	0.4689
			18.2	0.932		18.2	1.225		18.2	1.1981
			36.4	1.4814		36.4	1.7891		36.4	1.7365
			91	1.8187		91	1.8861		91	1.863
			182	1.7289		182	1.8947		182	1.899
			Pm
			1st			2nd			3rd
			protein conc. (uM)	OD		protein conc. (uM)	OD		protein conc. (uM)	OD
			0	0		0	0		0	0
			1.708	0.049		1.708	0.0132		1.708	0.0112
			3.416	0.0147		3.416	0.0141		3.416	0.0115
			8.54	0.0978		8.54	0.0902		8.54	0.0954
			17.08	0.354		17.08	0.3105		17.08	0.306
			34.16	1.1187		34.16	0.9865		34.16	0.9689
			85.4	1.561		85.4	1.3362		85.4	1.3369
			170.8	1.378		170.8	1.4462		170.8	1.455
			CBm
			1st			2nd			3rd
			protein conc. (uM)	OD		protein conc. (uM)	OD		protein conc. (uM)	OD
			0	0		0	0		0	0
			1.708	0.0174		1.708	0.0154		1.708	0.0115
			3.416	0.0298		3.416	0.0166		3.416	0.0147
			8.54	0.1084		8.54	0.0951		8.54	0.1003
			17.08	0.4478		17.08	0.4123		17.08	0.4258
			34.16	1.2129		34.16	1.1085		34.16	0.8069
			85.4	1.6089		85.4	1.4496		85.4	1.4587
			170.8	1.477		170.8	1.5084		170.8	1.442
			1st	2nd	3rd	mean	sd
	Csat	WT	20.1	14	14.4	16	3.4
		Pm	35.1	45	40.1	40	5
		CBm	30	31.9	39.6	34	4.7
